# Supplementary material for: Enhanced methane production with co-feeding spent coffee grounds using spare capacity of existing anaerobic food waste digesters
Source: Sci Rep. 2024 Feb 23;14:4472. doi: 10.1038/s41598-024-54610-y (PMC10891051; doi:10.1038/s41598-024-54610-y)
Supplement: Supplementary file 2 — Supplementary Information 1. [file 41598_2024_54610_MOESM2_ESM.xlsx]

## Sheet: Sheet1
Figure 1a							Figure 1b
Time	OLR (g VS/L/d)	Methane yield (L CH4/g VS fed)					Time	OLR (g COD/L/d)	Methane yield (L CH4/g COD fed)
		R1		R2					R1		R2
		AVE	SD	AVE	SD				AVE	SD	AVE	SD
0	2.5	0		0			0	4.08117	0		0
1	2.5	0.398017	0.00013325	0.352011	3.49547e-05		1	4.08117	0.243813	0.00061135	0.215631	2.14121e-05
2	2.5	0.409217	0.000137	0.408617	4.05757e-05		2	4.08117	0.250673	0.000628553	0.250306	2.48554e-05
3	2.5	0.400279	0.000134007	0.406142	4.033e-05		3	4.08117	0.245198	0.000614825	0.24879	0.000617211
4	2.5	0.403471	0.000135076	0.422536	4.19579e-05		4	4.08117	0.247154	0.000619727	0.258833	0.000642179
5	2.5	0.401875	0.000134542	0.412019	4.09136e-05		5	4.08117	0.246176	0.000617276	0.25239	0.000626161
6	2.5	0.385915	0.000129199	0.392841	3.90092e-05		6	4.08117	0.236399	0.000592761	0.240642	0.000596957
7	2.5	0.400917	0.000134221	0.428104	4.25108e-05		7	4.08117	0.24559	0.000615805	0.262243	0.00065066
8	2.5	0.429553	0.000336343	0.437611	0.000125719		8	4.08117	0.263131	0.000660973	0.268067	0.000663354
9	2.5	0.413416	0.000323708	0.427021	0.000122676		9	4.08117	0.253246	0.000636143	0.26158	0.000647201
10	2.5	0.412125	0.000322697	0.416119	0.000119545		10	4.08117	0.252455	0.000634157	0.254902	0.000630577
11	2.5	0.464407	0.000363634	0.453495	0.000130282		11	4.08117	0.284481	0.000714606	0.277797	0.000687594
12	2.5	0.424389	0.000332299	0.428267	0.000123034		12	4.08117	0.259967	0.000653027	0.262343	0.000649101
13	2.5	0.442784	0.000346703	0.434185	0.000124734		13	4.08117	0.271236	0.000681333	0.265968	0.000658128
14	2.5	0.422452	0.000330783	0.427915	0.000122933		14	4.08117	0.258781	0.000650048	0.262128	0.000648565
15	2.5	0.430035	0.000182174	0.435378	0.000658584		15	4.08117	0.263426	0.000656207	0.266699	0.000676592
16	2.5	0.422304	0.000178899	0.428512	0.000648197		16	4.08117	0.25869	0.00064441	0.262493	0.000665577
17	2.5	0.431002	0.000182583	0.426639	0.000645365		17	4.08117	0.264018	0.000657682	0.261346	0.000662575
18	2.5	0.416035	1.58991e-05	0.419235	3.20224e-05		18	4.08117	0.25485	0.000622716	0.25681	0.000634326
19	2.5	0.457606	1.74878e-05	0.445631	3.40386e-05		19	4.08117	0.280315	0.000684939	0.27298	0.000674336
20	2.5		0	0.412403	3.15005e-05		20	4.08117		0	0.252625	0.000623972
21	2.5		0	0.425756	3.25205e-05		21	4.08117		0	0.260805	0.00064421
22	2.5	0.467025	1.78477e-05	0.448366	3.42475e-05		22	4.08117	0.286085	0.000699036	0.274655	0.000678482
23	2.5	0.456395	0.0115623	0.449248	6.65784e-05		23	4.08117	0.279573	0.00119581	0.275195	0.000676868
24	2.5	0.410434	0.0103979	0.408947	6.06058e-05		24	4.08117	0.251419	0.00107538	0.250508	0.000615959
25	2.5	0.439734	2.79604e-05	0.445478	4.72987e-05		25	4.08117	0.269368	0.000666469	0.272886	0.000674327
26	2.5	0.415019	2.63889e-05	0.421558	4.4759e-05		26	4.08117	0.254228	0.000629011	0.258233	0.000638035
27	2.5	0.434278	2.76135e-05	0.43243	4.59134e-05		27	4.08117	0.266025	0.000658199	0.264894	0.00065453
28	2.5	0.431389	2.74298e-05	0.435537	4.62432e-05		28	4.08117	0.264256	0.000653821	0.266796	0.000659243
29	2.5	0.429924	0.000244221	0.435372	4.10349e-05		29	4.08117	0.263358	0.000655466	0.266695	0.000657182
30	2.5	0.445788	0.000253232	0.43942	4.14165e-05		30	4.08117	0.273076	0.000679651	0.269175	0.000663306
31	2.5	0.430572	0.000244589	0.42852	4.03892e-05		31	4.08117	0.263755	0.000656453	0.262498	0.000646819
32	2.5	0.409936	0.000218986	0.413823	0.000192609		32	4.08117	0.251114	0.000629186	0.253495	0.000632976
33	2.5	0.420221	0.00022448	0.404841	0.000188428		33	4.08117	0.257414	0.000644971	0.247993	0.000619103
34	2.5	0.409298	0.000218645	0.388114	0.000180643		34	4.08117	0.250723	0.000628206	0.237747	0.000593287
35	2.5	0.434036	0.00023186	0.424355	0.000197511		35	4.08117	0.265877	0.000666174	0.259947	0.000649248
36	2.5	0.429325	0.000200844	0.418848	0.000163786		36	4.08117	0.262991	0.000654577	0.256573	0.00063579
37	2.5	0.409957	0.000191783	0.420094	0.000164274		37	4.08117	0.251127	0.000625047	0.257337	0.000637698
38	2.5	0.424483	0.000198579	0.428197	0.000167442		38	4.08117	0.260025	0.000647194	0.2623	0.000650103
39	2.5	0.398669	0.000171208	0.39153	4.29927e-05		39	4.08117	0.244212	0.000609612	0.239839	0.000594258
40	2.5	0.408957	0.000175627	0.422195	4.636e-05		40	4.08117	0.250515	0.000625344	0.258624	0.000640913
41	2.5	0.424075	0.000144986	0.433644	0.000679805		41	4.08117	0.259775	0.000645841	0.265637	0.000670874
42	2.5	0.434853	0.000218253	0.433312	9.44603e-05		42	4.08117	0.266377	0.000662604	0.265434	0.000651428
43	2.5	0.430526	1.66271e-05	0.43435	2.40296e-06		43	4.08117	0.263727	0.000643626	0.26607	0.000650244
44	2.5	0.439791	0.000719577	0.435243	0.000157885		44	4.08117	0.269403	0.000686109	0.266616	0.00065399
45	2.5	0.426614	0.000218207	0.420167	0.000172337		45	4.08117	0.261331	0.000643075	0.257381	0.000633186
46	2.5	0.428387	0.000100697	0.418369	0.000408056		46	4.08117	0.262417	0.000642398	0.25628	0.000639842
47	2.5	0.42815	0.000200768	0.41734	3.09852e-05		47	4.08117	0.262271	0.000648199	0.25565	0.000627238
48	2.5	0.433025	0.0134066	0.438653	0.000189612		48	4.08117	0.265258	0.00124191	0.268705	0.000667426
49	2.5	0.423334	0.000247835	0.406888	0.000194753		49	4.08117	0.259321	0.000642951	0.249247	0.000616881
50	2.5	0.441892	0.000243841	0.445893	0.000218279		50	4.08117	0.27069	0.000668976	0.27314	0.000675477
51	2.525	0.425579	0.000234839	0.417606	0.000204431		51	4.08117	0.263304	0.000650722	0.258371	0.000638503
52	2.525	0.431387	0.000238044	0.439308	0.000215055		52	4.11299	0.264832	0.0006545	0.269695	0.000666849
53	2.525	0.421385	0.000232525	0.410785	0.000201092		53	4.11299	0.258692	0.000634498	0.252185	0.00061838
54	2.525	0.436227	0.000240715	0.439618	0.000215207		54	4.11299	0.267803	0.000656846	0.269885	0.000662261
55	2.525	0.429774	0.000237154	0.420086	0.000205645		55	4.11299	0.263842	0.00064713	0.257895	0.000632528
56	2.525	0.422353	0.000233059	0.421636	0.000206404		56	4.11299	0.259286	0.000635955	0.258846	0.000634887
57	2.525	0.403183	0.000415481	0.429852	0.000125466		57	4.11299	0.247518	0.00061614	0.26389	0.000641534
58	2.525	0.452815	0.000466627	0.419884	0.000122557		58	4.11299	0.277988	0.000691988	0.257771	0.000626565
59	2.525	0.423165	0.000436072	0.413655	0.000120739		59	4.11299	0.259785	0.000646676	0.253946	0.000617211
60	2.525	0.409306	0.000421791	0.409605	0.000119557		60	4.11299	0.251277	0.000625498	0.25146	0.000611132
61	2.525	0.42671	0.000439726	0.419573	0.000122466		61	4.11299	0.261961	0.000652094	0.25758	0.000626097
62	2.525	0.42671	0.000439726	0.432032	0.000126103		62	4.11299	0.261961	0.000652094	0.265228	0.000644809
63	2.525	0.436701	0.000450021	0.428917	0.000125194		63	4.11299	0.268095	0.000667362	0.263316	0.00064013
64	2.525	0.400913	0.000177638	0.401945	0.000302598		64	4.11299	0.246124	0.000605393	0.246758	0.000608939
65	2.525	0.422402	0.000187159	0.413093	0.00031099		65	4.11299	0.259317	0.000637842	0.253602	0.000626096
66	2.525	0.466663	0.00020677	0.466975	0.000351554		66	4.11299	0.286489	0.000704678	0.28668	0.000709225
67	2.525	0.415988	0.000184317	0.422073	0.000317751		67	4.11299	0.255379	0.000628156	0.259115	0.000639928
68	2.525	0.436194	0.00019327	0.415261	0.000312622		68	4.11299	0.267783	0.000658668	0.254932	0.000629434
69	2.525	0.398668	0.000176643	0.392655	0.000295604		69	4.11299	0.244746	0.000602003	0.241055	0.000594653
70	2.525	0.419195	0.000185738	0.421454	0.000317285		70	4.11299	0.257348	0.000632999	0.258734	0.000638973
71	2.525	0.420643	0.000385571	0.411141	4.91736e-05		71	4.11299	0.258237	0.00064557	0.252403	0.000614495
72	2.525	0.410407	0.000376188	0.416408	4.98035e-05		72	4.11299	0.251952	0.00062986	0.255636	0.000622387
73	2.525	0.437277	0.000400818	0.442123	5.28792e-05		73	4.11299	0.268448	0.000671098	0.271424	0.000660928
74	2.525	0.45797	0.000419786	0.446151	5.33609e-05		74	4.11299	0.281152	0.000702857	0.273896	0.000666966
75	2.525	0.440795	0.000404043	0.429111	5.13228e-05		75	4.11299	0.270608	0.000676498	0.263435	0.000641424
76	2.525	0.449752	0.000412253		0		76	4.11299	0.276107	0.000690244		0
77	2.525	0.45423	0.000416358	0.454826	5.43985e-05		77	4.11299	0.278856	0.000697117	0.279222	0.000679971
78	2.525	0.461669	0.00137252	0.454804	6.97097e-05		78	4.11299	0.283423	0.000745688	0.279208	0.000686092
79	2.525	0.466495	0.00138686	0.453268	6.94742e-05		79	4.11299	0.286385	0.000753483	0.278265	0.000683766
80	2.525	0.467782	0.00139069	0.452346	6.93329e-05		80	4.11299	0.287175	0.000755561	0.277699	0.00068237
81	2.525	0.444939	0.00132278	0.435137	6.66953e-05		81	4.11299	0.273152	0.000718667	0.267134	0.00065632
82	2.525	0.469068	0.00139452	0.458184	7.02279e-05		82	4.11299	0.287965	0.00075764	0.281284	0.00069121
83	2.525	0.470677	0.0013993	0.457262	7.00866e-05		83	4.11299	0.288953	0.000760238	0.280718	0.000689814
84	2.525	0.450087	0.00133809	0.45757	7.01337e-05		84	4.11299	0.276312	0.000726981	0.280906	0.000690279
85	2.525	0.459446	0.000354378	0.472442	0.000225055		85	4.11299	0.282058	0.000696191	0.290036	0.0007126
86	2.525	0.455565	1.14682e-05	0.4701	9.00964e-05		86	4.11299	0.279675	0.000677526	0.288599	0.000702564
87	2.525	0.462799	0.000774865	0.462877	5.82571e-05		87	4.11299	0.284117	0.00071816	0.284165	0.000685182
88	2.525	0.461946	0.000715359	0.46323	0.000346564		88	4.11299	0.283593	0.000712147	0.284381	0.000698141
89	2.525	0.457305	0.000662852	0.484058	0.000146888		89	4.11299	0.280744	0.00070569	0.297168	0.000721808
90	2.525	0.457479	9.74538e-05	0.491666	8.75509e-05		90	4.11299	0.28085	0.000687014	0.301838	0.000732622
91	2.525	0.463029	0.000233891	0.474347	0.000260117		91	4.11299	0.284257	0.000699146	0.291206	0.000707676
92	2.525	0.467039	0.000154708	0.480416	0.000191427		92	4.11299	0.286719	0.000700475	0.294932	0.000718321
93	2.525	0.445031	0.00114139	0.458049	0.000277703		93	4.11299	0.273209	0.000709755	0.2812	0.000685844
94	2.525	0.445828	6.24523e-05	0.462511	0.000292261		94	4.11299	0.273698	0.000663475	0.28394	0.000694813
95	2.525	0.462712	0.00141081	0.470234	0.000206799		95	4.11299	0.284063	0.000748254	0.288681	0.000701119
96	2.525	0.44247	0.0013168	0.416458	0.000105418		96	4.11299	0.271637	0.000715088	0.255668	0.000629778
97	2.525	0.452151	0.000597533	0.458971	0.000277015		97	4.11299	0.27758	0.000698948	0.281767	0.000690076
98	2.525	0.455214	0.000832787	0.463391	0.000425534		98	4.11299	0.27946	0.000713203	0.28448	0.00070044
99	2.525	0.457686	0.00162886	0.463427	2.27672e-05		99	4.11299	0.280978	0.00075225	0.284502	0.000695513
100	2.525	0.452167	0.00160922	0.453875	2.22979e-05		100	4.11299	0.27759	0.000743179	0.278638	0.000681161
101	2.525	0.459233	0.00163436	0.458189	2.25099e-05		101	4.11299	0.281927	0.000754791	0.281286	0.000687642
102	2.525	0.470473	0.00167436	0.472671	2.32213e-05		102	4.11299	0.288827	0.000773265	0.290177	0.000709403
103	2.525	0.451846	0.00160807	0.495473	2.43415e-05		103	4.11299	0.277393	0.000742651	0.304175	0.000743668
104	2.525	0.45859	0.00163208		0		104	4.11299	0.281533	0.000753735		0
105	2.525	0.462123	0.00164465	0.468049	2.29943e-05		105	4.11299	0.283701	0.000759542	0.28734	0.000702458
106	2.525	0.464744	0.000363486		0		106	4.11299	0.285311	0.000706676		0
107	2.525	0.448341	0.000350658	0.487082	7.75342e-05		107	4.11299	0.275241	0.000681735	0.299024	0.000718305
108	2.525	0.467639	0.00036575		0		108	4.11299	0.287088	0.000711078		0
109	2.525	0.445447	0.000348394		0		109	4.11299	0.273464	0.000677333		0
110	2.525	0.465387	0.00036399	0.43817	6.97483e-05		110	4.11299	0.285705	0.000707654	0.268996	0.000645918
111	2.525	0.463136	0.000362229	0.444047	7.06838e-05		111	4.11299	0.284323	0.000704231	0.272604	0.000654613
112	2.525	0.460885	0.000360468	0.441108	7.0216e-05		112	4.11299	0.282941	0.000700808	0.2708	0.000650265
113	2.525	0.456127	0.000148078	0.440365	0.000191722		113	4.11299	0.28002	0.000679104	0.270344	0.000658205
114	2.525	0.483034	0.000156813	0.449762	0.000195813		114	4.11299	0.296539	0.000719164	0.276113	0.000672391
115	2.525	0.462286	0.000150078	0.43356	0.000188759		115	4.11299	0.283802	0.000688274	0.266167	0.000647937
116	2.525	0.467473	0.000151761	0.450086	0.000195954		116	4.11299	0.286986	0.000695997	0.276312	0.00067288
117	2.525	0.479792	0.000155761	0.464992	0.000202444		117	4.11299	0.294549	0.000714338	0.285463	0.000695394
118	2.525	0.460665	0.000149551	0.44717	0.000194684		118	4.11299	0.282807	0.000685861	0.274522	0.000668477
119	2.525	0.476226	0.000154603	0.46564	0.000202726		119	4.11299	0.29236	0.000709029	0.285861	0.000696373
120	2.525	0.456374	0.000680376	0.44309	0.000177555		120	4.11299	0.280172	0.000703015	0.272017	0.000659647
121	2.525	0.467063	0.000696311	0.46032	0.000184459		121	4.11299	0.286734	0.00071948	0.282595	0.000685538
122	2.525	0.472893	0.000705003	0.453818	0.000181854		122	4.11299	0.290313	0.000728461	0.278603	0.000675766
123	2.525	0.46933	0.000699691	0.46032	0.000184459		123	4.11299	0.288126	0.000722973	0.282595	0.000685538
124	2.525	0.460261	0.000686171	0.463571	0.000185762		124	4.11299	0.282558	0.000709002	0.28459	0.000690425
125	2.525	0.469006	0.000699208	0.465846	0.000186674		125	4.11299	0.287927	0.000722474	0.285987	0.000693846
126	2.525	0.468034	0.00069776	0.454468	0.000182114		126	4.11299	0.287331	0.000720977	0.279002	0.000676743
127	2.525	0.461364	0.000943528	0.455822	0.00028492		127	4.11299	0.283235	0.000725574	0.279833	0.000683702
128	2.525	0.451698	0.000923761	0.473666	0.000296074		128	4.11299	0.277302	0.000710374	0.290788	0.000710867
129	2.525	0.473929	0.000969224	0.463609	0.000289787		129	4.11299	0.290949	0.000745335	0.284614	0.000695552
130	2.525	0.466196	0.000953411	0.461338	0.000288368		130	4.11299	0.286202	0.000733175	0.283219	0.000692095
131	2.525	0.476828	0.000975154	0.462311	0.000288976		131	4.11299	0.292729	0.000749895	0.283817	0.000693576
132	2.525	0.456209	0.000932986	0.4542	0.000283907		132	4.11299	0.280071	0.000717467	0.278838	0.000681233
133	2.525	0.455564	0.000931668	0.465555	0.000291004		133	4.11299	0.279675	0.000716454	0.285809	0.000698515
134	2.525	0.496008	0.000759628	0.466108	0.000229854		134	4.11299	0.304504	0.000759261	0.286148	0.000698308
135	2.525	0.467618	0.00071615	0.453799	0.000223785		135	4.11299	0.287075	0.000715803	0.278591	0.000679658
136	2.525	0.457502	0.000700657	0.457038	0.000225382		136	4.11299	0.280864	0.000700318	0.28058	0.000684565
137	2.525	0.467618	0.00071615	0.434688	0.00021436		137	4.11299	0.287075	0.000715803	0.266859	0.000650724
138	2.525	0.447712	0.000685665	0.455095	0.000224424		138	4.11299	0.274854	0.000685333	0.279387	0.000681621
139	2.525	0.456523	0.000699158	0.474529	0.000234007		139	4.11299	0.280263	0.00069882	0.291318	0.000711075
140	2.525	0.451954	0.000692161	0.445054	0.000219472		140	4.11299	0.277459	0.000691827	0.273222	0.000666413
141	2.525	0.448975	0.000826745	0.455322	0.000182058		141	4.11299	0.27563	0.000703867	0.279526	0.000686012
142	2.525	0.444475	0.000818459	0.439256	0.000175634		142	4.11299	0.272867	0.000696813	0.269663	0.000661588
143	2.525	0.442547	0.000814909	0.45243	0.000180902		143	4.11299	0.271683	0.00069379	0.277751	0.000681615
144	2.525	0.448975	0.000826745	0.451466	0.000180517		144	4.11299	0.27563	0.000703867	0.277159	0.000680149
145	2.525	0.481756	0.000887108	0.487455	0.000194907		145	4.11299	0.295754	0.000755259	0.299253	0.00073491
146	2.525	0.452998	0.000834153	0.450502	0.000180131		146	4.11299	0.278099	0.000710174	0.276567	0.000678683
147	2.525	0.464401	0.000855151	0.453715	0.000181416		147	4.11299	0.2851	0.000728051	0.27854	0.000683569
148	2.525	0.477971	0.00133607	0.463537	0.000199883		148	4.11299	0.293431	0.000766435	0.28457	0.000697773
149	2.525	0.451852	0.00126306	0.445511	0.00019211		149	4.11299	0.277396	0.000724552	0.273503	0.00067037
150	2.525	0.466046	0.00130273	0.470941	0.000203075		150	4.11299	0.28611	0.000747312	0.289115	0.000709034
151	2.525	0.469586	0.00131263	0.45388	0.000195719		151	4.11299	0.288283	0.000752988	0.278641	0.00068309
152	2.525	0.475714	0.00132976	0.460962	0.000198772		152	4.11299	0.292045	0.000762814	0.282989	0.000693857
153	2.525	0.477971	0.00133607	0.47255	0.00020377		153	4.11299	0.293431	0.000766435	0.290103	0.000711482
154	2.525	0.453137	0.00126665	0.442292	0.000190722		154	4.11299	0.278185	0.000726613	0.271527	0.000665479
155	2.525	0.478106	0.00102128	0.466999	7.65281e-05		155	4.11299	0.293513	0.000751776	0.286695	0.000696727
156	2.525	0.469384	0.00100265	0.462158	7.57348e-05		156	4.11299	0.288159	0.000738062	0.283723	0.000689476
157	2.525	0.475198	0.00101507	0.470227	7.7057e-05		157	4.11299	0.291729	0.000747205	0.288676	0.000701561
158	2.525	0.476167	0.00101714	0.479586	7.85907e-05		158	4.11299	0.292324	0.000748729	0.294422	0.000715581
159	2.525	0.477137	0.00101921	0.486686	7.97543e-05		159	4.11299	0.292918	0.000750253	0.298781	0.000726219
160	2.525	0.450001	0.000961246	0.459576	7.53117e-05		160	4.11299	0.27626	0.000707584	0.282138	0.00068561
161	2.525	0.464861	0.000992989	0.478941	7.8485e-05		161	4.11299	0.285382	0.00073095	0.294026	0.000714614
162	2.525	0.453843	0.000329086	0.463027	0.000210734		162	4.11299	0.278618	0.000688925	0.284257	0.000698659
163	2.525	0.43776	0.000317425	0.445033	0.000202545		163	4.11299	0.268745	0.000664513	0.27321	0.000671226
164	2.525	0.49051	0.000355675	0.493553	0.000224627		164	4.11299	0.301129	0.000744586	0.302997	0.00074525
165	2.525	0.458667	0.000332585	0.453387	0.000206347		165	4.11299	0.28158	0.000696249	0.278339	0.00068396
166	2.525	0.461884	0.000334917	0.477808	0.000217461		166	4.11299	0.283555	0.000701132	0.293331	0.000721211
167	2.525	0.459632	0.000333285	0.459814	0.000209272		167	4.11299	0.282172	0.000697714	0.282284	0.000693759
168	2.525	0.459632	0.000333285	0.468811	0.000213366		168	4.11299	0.282172	0.000697714	0.287807	0.000707482
169	2.525	0.444696	0.000539367	0.466088	0.000447595		169	4.11299	0.273003	0.000686655	0.286136	0.000708045
170	2.525	0.468101	0.000567755	0.46092	0.000442632		170	4.11299	0.287372	0.000722795	0.282963	0.000700019
171	2.525	0.462651	0.000561144	0.455106	0.000437049		171	4.11299	0.284025	0.000714378	0.279394	0.000690994
172	2.525	0.445979	0.000540923	0.457044	0.00043891		172	4.11299	0.27379	0.000688635	0.280584	0.000694002
173	2.525	0.466819	0.0005662	0.485145	0.000465896		173	4.11299	0.286584	0.000720814	0.297835	0.000737675
174	2.525	0.450788	0.000546756	0.45123	0.000433327		174	4.11299	0.276743	0.000696061	0.277014	0.000684981
175	2.525	0.439566	0.000533145	0.429912	0.000412854		175	4.11299	0.269854	0.000678734	0.263927	0.000651945
176	2.525	0.456868	0.000634942	0.47959	0.00160809		176	4.11299	0.280475	0.000709485	0.294424	0.000775769
177	2.525	0.457454	3.4589e-05	0.457862	0.000127152		177	4.11299	0.280835	0.000679482	0.281086	0.000686482
178	2.525	0.451257	0.000601323	0.451105	0.000295664		178	4.11299	0.277031	0.000694437	0.276937	0.00068072
179	2.525	0.462928	0.00127364	0.478951	6.37419e-05		179	4.11299	0.284196	0.000739696	0.294033	0.000712624
180	2.525	0.460634	0.000637766	0.477703	0.000108132		180	4.11299	0.282787	0.000713397	0.293266	0.000712319
181	2.525	0.446967	0.000195681	0.460753	0.000231016		181	4.11299	0.274397	0.000674063	0.28286	0.000690096
182	2.525	0.466511	0.000135266	0.465252	7.12245e-05		182	4.11299	0.286395	0.000700602	0.285622	0.00068785
183	2.525	0.446087	0.000151135	0.464586	0.000265092		183	4.11299	0.273857	0.000670208	0.285214	0.000696634
184	2.525	0.452985	2.28126e-05	0.465526	0.000101704		184	4.11299	0.278092	0.000676587	0.285791	0.000694248
185	2.525	0.457255	0.000688142	0.462847	0.000140589		185	4.11299	0.280713	0.000714274	0.284146	0.000688849
186	2.525	0.445113	0.000669869	0.468365	0.000142265		186	4.11299	0.273259	0.000695306	0.287533	0.000697121
187	2.525	0.462687	0.000696317	0.499849	0.000151828		187	4.11299	0.284048	0.000722759	0.306862	0.000744345
188	2.525	0.453101	0.000681891	0.466742	0.000141772		188	4.11299	0.278163	0.000707785	0.286537	0.000694688
189	2.55	0.437585	0.00065854	0.454462	0.000138042		189	4.11299	0.271297	0.000690315	0.281761	0.000682979
190	2.55	0.460505	0.00175982	0.488861	0.000557661		190	4.1448	0.283316	0.000769103	0.300761	0.000745744
191	2.55	0.481019	0.000953541	0.470955	0.000396786		191	4.1448	0.295936	0.000756967	0.289745	0.000707189
192	2.55	0.433874	0.000860084	0.452014	0.000380828		192	4.1448	0.266932	0.000682777	0.278092	0.000678197
193	2.55	0.452559	0.000897124	0.47256	0.000398139		193	4.1448	0.278427	0.000712181	0.290733	0.000709648
194	2.55	0.435457	0.000863223	0.451372	0.000380288		194	4.1448	0.267906	0.000685269	0.277697	0.000677216
195	2.55	0.445592	0.000883313	0.469992	0.000395975		195	4.1448	0.274141	0.000701217	0.289152	0.000705714
196	2.55	0.441158	0.000874523	0.446557	0.00037623		196	4.1448	0.271413	0.00069424	0.274734	0.000669853
197	2.55	0.470392	0.000367329	0.468044	0.00021918		197	4.1448	0.289399	0.000710549	0.287954	0.000694585
198	2.55	0.460187	0.000359359	0.477057	0.000223401		198	4.1448	0.28312	0.000695134	0.293499	0.000708114
199	2.55	0.468798	0.000366083	0.488002	0.000228526		199	4.1448	0.288418	0.000708141	0.300233	0.000724549
200	2.55	0.434356	0.000339187	0.471585	0.000220839		200	4.1448	0.267228	0.000656114	0.290132	0.000699899
201	2.55	0.468798	0.000366083	0.485427	0.000227321		201	4.1448	0.288418	0.000708141	0.298649	0.000720682
202	2.55	0.453171	0.000353881	0.492508	0.000230637		202	4.1448	0.278804	0.000684536	0.303005	0.000731319
203	2.55	0.453809	0.000354379	0.480598	0.000225059		203	4.1448	0.279196	0.0006855	0.295678	0.00071343
204	2.55	0.476968	0.000467791	0.492406	0.000187822		204	4.1448	0.293444	0.000720933	0.302942	0.000727315
205	2.55	0.461261	0.000452387	0.484011	0.000184619		205	4.1448	0.283781	0.000697193	0.297777	0.000714798
206	2.55	0.470557	0.000461504	0.468189	0.000178584		206	4.1448	0.2895	0.000711243	0.288043	0.000691219
207	2.55	0.451966	0.00044327	0.463023	0.000176614		207	4.1448	0.278062	0.000683142	0.284865	0.000683523
208	2.55	0.48979	0.000480366	0.492729	0.000187945		208	4.1448	0.301333	0.000740313	0.303141	0.000727796
209	2.55	0.473763	0.000464647	0.47723	0.000182033		209	4.1448	0.291472	0.000716088	0.293606	0.000704691
210	2.55	0.468313	0.000459303	0.488531	0.000186344		210	4.1448	0.28812	0.000707852	0.300558	0.000721537
211	2.55	0.469724	0.00134396	0.497172	0.00318641		211	4.1448	0.288988	0.000741327	0.305874	0.00084552
212	2.55	0.483958	0.00138468	0.510102	0.00326928		212	4.1448	0.297745	0.000763791	0.313829	0.000870686
213	2.55	0.48784	0.00139579	0.517214	0.00331486		213	4.1448	0.300133	0.000769918	0.318205	0.000884597
214	2.55	0.4804	0.0013745	0.504607	0.00323406		214	4.1448	0.295556	0.000758175	0.310449	0.000859971
215	2.55	0.473283	0.00135414	0.485535	0.00311183		215	4.1448	0.291177	0.000746943	0.298715	0.000823008
216	2.55	0.488811	0.00139856	0.509456	0.00326514		216	4.1448	0.30073	0.000771449	0.313432	0.000869424
217	2.55	0.489134	0.00139949	0.504284	0.00323199		217	4.1448	0.300929	0.00077196	0.31025	0.000859342
218	2.55	0.490105	0.00127635	0.511719	0.000186854		218	4.1448	0.300862	0.000768219	0.314824	0.000753487
219	2.55	0.505164	0.00131848	0.515282	0.000188155		219	4.1448	0.310791	0.000793572	0.317016	0.000758783
220	2.55	0.462233	0.00120643	0.481599	0.000175855		220	4.1448	0.284379	0.000726131	0.296293	0.000708739
221	2.55	0.513556	0.00134038	0.511071	0.000186617		221	4.1448	0.315954	0.000806756	0.314426	0.000752524
222	2.55	0.483537	0.00126203	0.503622	0.000183897		222	4.1448	0.297486	0.000759598	0.309843	0.000741453
223	2.55	0.483214	0.00126119	0.492934	0.000179994		223	4.1448	0.297287	0.000759091	0.303267	0.000725574
224	2.55	0.474499	0.00123844	0.493906	0.000180349		224	4.1448	0.291925	0.0007454	0.303865	0.000727017
225	2.55	0.46382	3.47532e-05	0.480283	0.000368619		225	4.1448	0.285355	0.000682905	0.295484	0.000711803
226	2.55	0.50103	3.75413e-05	0.516004	0.000396035		226	4.1448	0.308248	0.000737692	0.317461	0.000765796
227	2.55	0.459012	3.4393e-05	0.473789	0.000363634		227	4.1448	0.282397	0.000675826	0.291488	0.000702001
228	2.55	0.459653	3.4441e-05	0.468593	0.000359646		228	4.1448	0.282792	0.00067677	0.288292	0.000694164
229	2.55	0.48145	3.60742e-05	0.48418	0.00037161		229	4.1448	0.296202	0.000708862	0.297881	0.000717686
230	2.55	0.462217	3.46331e-05	0.504639	0.000387312		230	4.1448	0.284369	0.000680545	0.310468	0.000748601
231	2.55	0.490104	3.67227e-05	0.501066	0.00038457		231	4.1448	0.301526	0.000721605	0.30827	0.000743199
232	2.55	0.46534	5.79944e-06	0.48702	0.00831966		232	4.1448	0.28629	0.000678826	0.299628	0.00100682
233	2.55	0.468246	5.83566e-06	0.480509	0.00820843		233	4.1448	0.288079	0.000683066	0.295623	0.000989403
234	2.55	0.467278	5.82358e-06	0.4753	0.00811945		234	4.1448	0.287482	0.000681653	0.292418	0.000975545
235	2.55	0.48407	6.03286e-06	0.498414	0.0085143		235	4.1448	0.297814	0.000706149	0.306638	0.00103756
236	2.55	0.481163	5.99664e-06	0.487671	0.00833078		236	4.1448	0.296026	0.000701909	0.300029	0.00100857
237	2.55	0.477934	5.9564e-06	0.476602	0.0081417		237	4.1448	0.294039	0.000697198	0.293219	0.000979003
238	2.55	0.486007	6.05701e-06	0.483764	0.00826404		238	4.1448	0.299006	0.000708975	0.297626	0.000998099
239	2.55	0.499804	0.00166076	0.496486	0.000194895		239	4.1448	0.307494	0.000799726	0.305452	0.000738118
240	2.55	0.462973	0.00153838	0.460541	0.000180785		240	4.1448	0.284834	0.000740794	0.283338	0.000684184
241	2.55	0.469111	0.00155878	0.462146	0.000181414		241	4.1448	0.288611	0.000750616	0.284325	0.00068659
242	2.55	0.486881	0.00161782	0.473699	0.00018595		242	4.1448	0.299543	0.000779048	0.291433	0.000703919
243	2.55	0.520481	0.00172947	0.502263	0.000197162		243	4.1448	0.320215	0.000832811	0.309006	0.000746793
244	2.55	0.476865	0.00158454	0.457011	0.000179399		244	4.1448	0.293381	0.000763023	0.281166	0.000678891
245	2.55	0.471696	0.00156736	0.469206	0.000184186		245	4.1448	0.290201	0.000754751	0.288669	0.000697179
246	2.55	0.461006	0.000334956	0.480235	0.000181925		246	4.1448	0.283624	0.000684909	0.295454	0.00070609
247	2.55	0.476222	0.000346011	0.485747	0.000184013		247	4.1448	0.292985	0.000707515	0.298846	0.00071427
248	2.55	0.480755	0.000349305	0.484126	0.000183399		248	4.1448	0.295774	0.000714249	0.297848	0.000711864
249	2.55	0.470719	0.000342013	0.474398	0.000179714		249	4.1448	0.289599	0.000699339	0.291863	0.00069743
250	2.55	0.441582	0.000320843	0.442945	0.000167798		250	4.1448	0.271674	0.000656051	0.272512	0.000650794
251	2.55	0.495647	0.000360125	0.501018	0.000189798		251	4.1448	0.304936	0.000736374	0.30824	0.000736941
252	2.55	0.465215	0.000338014	0.480534	0.000182038		252	4.1448	0.286214	0.000691162	0.295638	0.000706534
253	2.55	0.467157	0.000339425	0.477965	0.000181065		253	4.1448	0.287409	0.000694048	0.294058	0.000702722
254	2.55	0.471093	0.00188214	0.496789	0.000180947		254	4.1448	0.28983	0.000766251	0.305639	0.000728444
255	2.55	0.475947	0.00190153	0.494513	0.000180118		255	4.1448	0.292816	0.000774145	0.304239	0.000725076
256	2.55	0.485653	0.00194031	0.489961	0.00017846		256	4.1448	0.298788	0.000789933	0.301438	0.000718342
257	2.55	0.467211	0.00186663	0.487686	0.000177631		257	4.1448	0.287441	0.000759936	0.300038	0.000714975
258	2.55	0.506361	0.00202304	0.522799	0.000190421		258	4.1448	0.311528	0.000823614	0.321641	0.00076695
259	2.55	0.460416	0.00183948	0.474356	0.000172776		259	4.1448	0.283261	0.000748884	0.291837	0.000695262
260	2.55	0.472945	0.000817379	0.477297	0.000122423		260	4.1448	0.290969	0.000730903	0.293647	0.000707331
261	2.55	0.441885	0.000763699	0.443938	0.000113867		261	4.1448	0.27186	0.000682902	0.273123	0.000657604
262	2.55	0.468782	0.000810185	0.473127	0.000121354		262	4.1448	0.288408	0.00072447	0.291081	0.000701113
263	2.55	0.462698	0.00079967	0.465429	0.000119379		263	4.1448	0.284665	0.000715068	0.286345	0.000689635
264	2.55	0.470703	0.000813505	0.481467	0.000123493		264	4.1448	0.28959	0.000727439	0.296212	0.00071355
265	2.55	0.460457	0.000795797	0.45741	0.000117322		265	4.1448	0.283286	0.000711604	0.281412	0.000677681
266	2.55	0.456294	0.000788602	0.465108	0.000119297		266	4.1448	0.280725	0.000705171	0.286148	0.000689157
267	2.55	0.475581	0.000237595	0.473749	3.94642e-05		267	4.1448	0.292591	0.00070241	0.291464	0.000693412
268	2.55	0.478817	0.000239211	0.4786	3.98682e-05		268	4.1448	0.294582	0.000707189	0.294448	0.000700526
269	2.55	0.475258	0.000237433	0.477306	3.97605e-05		269	4.1448	0.292392	0.000701932	0.293652	0.000698629
270	2.55	0.47364	0.000236625	0.480863	4.00568e-05		270	4.1448	0.291397	0.000699543	0.295841	0.000703846
271	2.55	0.458758	0.00022919	0.468575	3.90332e-05		271	4.1448	0.282241	0.000677563	0.288281	0.000685824
272	2.55	0.516345	0.00025796	0.524196	4.36665e-05		272	4.1448	0.31767	0.000762617	0.3225	0.000767415
273	2.55	0.478169	0.000238888	0.485042	4.04049e-05		273	4.1448	0.294183	0.000706233	0.298412	0.000709976
274	2.55	0.487552	0.000243575	0.4786	3.98682e-05		274	4.1448	0.299956	0.00072009	0.294448	0.000700526
275	2.55	0.480419	0.00019972	0.478866	4.91919e-05		275	4.1448	0.295567	0.000715479	0.294612	0.000708456
276	2.55	0.458654	0.000190672	0.462221	4.7482e-05		276	4.1448	0.282177	0.000683065	0.284371	0.00068377
277	2.55		0	0.479186	4.92247e-05		277	4.1448		0	0.294809	0.000708931
278	2.55	0.437024	0.00018168		0		278	4.1448	0.26887	0.000650852		0
279	2.55	0.462495	0.000192268	0.450057	4.62325e-05		279	4.1448	0.28454	0.000688785	0.276888	0.000665733
280	2.55	0.474978	0.000197458	0.475985	4.88959e-05		280	4.1448	0.29222	0.000707375	0.29284	0.000704184
281	2.55	0.485546	0.00026432	0.488625	6.41676e-05		281	4.1448	0.298722	0.000745426	0.300616	0.000736063
282	2.55	0.483053	0.000262963	0.488625	6.41676e-05		282	4.1448	0.297188	0.000741599	0.300616	0.000736063
283	2.55	0.492402	0.000268053	0.498064	6.54072e-05		283	4.1448	0.30294	0.000755952	0.306423	0.00075033
284	2.55	0.469652	0.000255668	0.483277	6.34652e-05		284	4.1448	0.288943	0.000721025	0.297326	0.000727978
285	2.55	0.466224	0.000253802	0.478242	6.28041e-05		285	4.1448	0.286834	0.000715762	0.294228	0.00072037
286	2.55	0.459056	0.0002499	0.459679	6.03663e-05		286	3.97056	0.294818	0.000735685	0.295218	0.000722701
287	2.55	0.437241	0.000238024	0.438284	5.75566e-05		287	3.97056	0.280808	0.000274429	0.281478	0.000264399
288	2.55	0.443977	0.00123114	0.475658	1.26079e-05		288	3.97056	0.285134	0.000322165	0.30548	0.00028446
289	2.55	0.451513	0.00125204	0.487644	1.29256e-05		289	3.97056	0.289974	0.000327633	0.313178	0.00029164
290	2.55	0.449629	0.00124681	0.520448	1.37951e-05		290	3.97056	0.288764	0.000326266	0.334246	0.000311296
291	2.55	0.454242	0.0012596	0.520763	1.38035e-05		291	3.97056	0.291727	0.000329613	0.334448	0.000311486
292	2.55		0	0.481335	1.27584e-05		292	3.97056		0	0.309127	0.000287861
293	2.55	0.425782	0.00118068	0.465249	1.2332e-05		293	3.97056	0.273449	0.000308961	0.298795	0.000278224
294	2.55		0		0		294	3.97056		0		0
295	2.55		0		0		295	3.97056		0		0
296	2.55	0.465641	0.00158291	0.45147	0.000344013		296	3.97056	0.299047	0.000347297	0.289946	0.000280812
297	2.55	0.474694	0.00161369	0.468907	0.0003573		297	3.97056	0.304861	0.000354049	0.301145	0.000292166
298	2.55	0.474694	0.00161369	0.468907	0.0003573		298	3.97056	0.304861	0.000354049	0.301145	0.000292166
299	2.55	0.46723	0.00158831	0.476675	0.000363219		299	3.97056	0.300067	0.000348482	0.306133	0.000297236
300	2.55	0.46723	0.00158831	0.476675	0.000363219		300	3.97056	0.300067	0.000348482	0.306133	0.000297236
301	2.55	0.445948	0.00151597	0.459396	0.000350053		301	3.97056	0.2864	0.000332609	0.295036	0.000285968
302	2.55	0.478738	0.00118612	0.487622	0.00017638		302	3.97056	0.307459	0.000338927	0.313164	0.00029643
303	2.55	0.46437	0.00115052	0.467794	0.000169208		303	3.97056	0.298231	0.000328754	0.30043	0.000284103
304	2.55	0.46437	0.00115052	0.467794	0.000169208		304	3.97056	0.298231	0.000328754	0.30043	0.000284103
305	2.55	0.477159	0.00118221	0.474615	0.000171675		305	3.97056	0.306445	0.000337809	0.30481	0.000288341
306	2.55	0.473685	0.0011736	0.487305	0.000176266		306	3.97056	0.304214	0.00033535	0.31296	0.000296233
307	2.55	0.471159	0.00116734	0.489843	0.000177184		307	3.97056	0.302591	0.000333561	0.31459	0.000297812
308	2.55	0.447791	0.00110944	0.474932	0.00017179		308	3.97056	0.287583	0.000317017	0.305014	0.000288538
309	2.55	0.465283	6.47539e-05	0.497469	0.000190733		309	3.97056	0.298817	0.000278728	0.319488	0.000303386
310	2.55	0.451346	6.28144e-05	0.460397	0.00017652		310	3.97056	0.289867	0.000270379	0.295679	0.000280243
311	2.55	0.477635	6.6473e-05	0.475606	0.000182351		311	3.97056	0.30675	0.000286128	0.305447	0.000289727
312	2.55	0.452238	6.29384e-05	0.454693	0.000174333		312	3.97056	0.290439	0.000270913	0.292016	0.00027669
313	2.55	0.476685	6.63408e-05	0.473705	0.000181622		313	3.97056	0.30614	0.000285559	0.304226	0.000288541
314	2.55	0.461165	6.41809e-05	0.46515	0.000178342		314	3.97056	0.296173	0.000276261	0.298732	0.000283205
315	2.55	0.468133	6.51506e-05	0.464199	0.000177977		315	3.97056	0.300648	0.000280436	0.298121	0.000282613
316	2.55	0.457491	0.000363315	0.447319	0.00146908		316	3.97056	0.293813	0.000290853	0.28728	0.000322465
317	2.55	0.451537	0.000358586	0.459264	0.00150831		317	3.97056	0.289989	0.000287068	0.294952	0.00033257
318	2.55	0.448404	0.000356098	0.444176	0.00145876		318	3.97056	0.287977	0.000285076	0.285262	0.000319818
319	2.55	0.433363	0.000344153	0.440403	0.00144637		319	3.97056	0.278317	0.000275514	0.282839	0.00031665
320	2.55	0.434616	0.000345149	0.454864	0.00149386		320	3.97056	0.279122	0.00027631	0.292126	0.000328838
321	2.55	0.443077	0.000351868	0.460207	0.00151141		321	3.97056	0.284556	0.000281689	0.295558	0.000333371
322	2.55	0.460938	0.000366052	0.460836	0.00151348		322	3.97056	0.296027	0.000293044	0.295961	0.000333906
323	2.55	0.45695	0.00152512	0.465126	9.02417e-05		323	3.97056	0.293465	0.000344099	0.298716	0.000278509
324	2.55	0.452248	0.00150943	0.473085	9.17858e-05		324	3.97056	0.290446	0.000340558	0.303828	0.000283334
325	2.55	0.440026	0.00146864	0.484546	9.40094e-05		325	3.97056	0.282596	0.000331354	0.311188	0.000290285
326	2.55	0.43125	0.00143935	0.470293	9.12442e-05		326	3.97056	0.27696	0.000324746	0.302035	0.000281642
327	2.55	0.452875	0.00151152	0.470856	9.13535e-05		327	3.97056	0.290849	0.00034103	0.302397	0.000281983
328	2.55	0.449486	0.00150021	0.486774	9.44418e-05		328	3.97056	0.288672	0.000338478	0.31262	0.000291637
329	2.55	0.443786	0.00148119	0.473403	9.18476e-05		329	3.97056	0.285012	0.000334186	0.304032	0.000283527
330	2.55	0.456323	1.16444e-05	0.497455	6.99561e-05		330	3.97056	0.292014	0.000273869	0.319479	0.000297138
331	2.55	0.448131	1.14765e-05	0.478995	0.000458175		331	3.97056	0.287802	0.000269919	0.307624	0.000301158
332	2.55	0.462496	1.18443e-05	0.491408	0.0010371		332	3.97056	0.297028	0.000278572	0.315595	0.00033198
333	2.55	0.458007	0.000704716	0.457229	8.56082e-05		333	3.97056	0.294145	0.000316446	0.293645	0.000284562
334	2.55	0.42587	0.000655268	0.431881	0.000184236		334	3.97056	0.273506	0.000294242	0.277366	0.000272508
335	2.55	0.460742	0.000708924	0.459985	1.36047e-05		335	3.97056	0.295901	0.000318336	0.295415	0.000283383
336	2.55	0.47147	0.000214551	0.465756	0.00038243		336	3.97056	0.302791	0.000288938	0.299121	0.000291144
337	2.55	0.466714	0.000212387	0.467976	3.20836e-05		337	3.97056	0.299736	0.000286024	0.300547	0.000279164
338	2.55	0.459422	0.000209068	0.448318	0.000232482		338	3.97056	0.295053	0.000281554	0.287922	0.000274762
339	2.55	0.455525	0.000755898	0.463515	8.406e-05		339	3.97056	0.292551	0.000305104	0.297682	0.000279251
340	2.55	0.453313	0.000752226	0.465412	8.44041e-05		340	3.97056	0.29113	0.000303622	0.2989	0.000280407
341	2.55	0.466492	0.000774096	0.472051	8.56082e-05		341	3.97056	0.299594	0.000312449	0.303164	0.000284454
342	2.55	0.461532	0.000765865	0.462566	8.3888e-05		342	3.97056	0.296408	0.000309127	0.297072	0.000278673
343	2.6	0.441495	0.000732616	0.455221	8.2556e-05		343	3.97056	0.289099	0.000301505	0.298088	0.000279575
344	2.6	0.452494	0.000448667	0.461554	0.000192579		344	4.03419	0.291628	0.000293116	0.297468	0.000286017
345	2.6	0.44027	0.000436547	0.456641	0.000190529		345	4.03419	0.28375	0.000282531	0.294301	0.00028012
346	2.6	0.435971	0.000432285	0.415184	0.000173232		346	4.03419	0.28098	0.000279773	0.267583	0.000254086
347	2.6	0.462989	0.000459074	0.454798	0.000189761		347	4.03419	0.298393	0.000297111	0.293114	0.000278961
348	2.6	0.447331	0.000443548	0.438168	0.000182822		348	4.03419	0.288301	0.000287063	0.282396	0.000268505
349	2.6	0.449511	0.000445709	0.457562	0.000190914		349	4.03419	0.289706	0.000288462	0.294895	0.0002807
350	2.6	0.415401	0.000411888	0.440672	0.000183867		350	4.03419	0.267722	0.000266572	0.28401	0.000270078
351	2.6	0.448638	0.000943477	0.470244	1.36185e-05		351	4.03419	0.289143	0.000311396	0.303069	0.000281799
352	2.6	0.418585	0.000880278	0.428527	1.24103e-05		352	4.03419	0.269775	0.000290537	0.276182	0.000256756
353	2.6	0.408466	0.000858996	0.427606	1.23837e-05		353	4.03419	0.263253	0.000283513	0.275589	0.000256204
354	2.6	0.432078	0.000908653	0.446625	1.29344e-05		354	4.03419	0.278471	0.000299902	0.287846	0.000267619
355	2.6	0.432385	0.000909298	0.445398	1.28989e-05		355	4.03419	0.278668	0.000300115	0.287055	0.000266883
356	2.6	0.454248	0.000955276	0.449079	1.30055e-05		356	4.03419	0.292759	0.00031529	0.289427	0.000269092
357	2.6	0.447945	0.00094202	0.459508	1.33076e-05		357	4.03419	0.288697	0.000310915	0.296149	0.000275353
358	2.6	0.467647	0.00091879	0.464888	0.000384169		358	4.03419	0.301395	0.000322202	0.299617	0.000290854
359	2.6	0.459788	0.000903348	0.476439	0.000393714		359	4.03419	0.296329	0.000316787	0.307061	0.000298457
360	2.6	0.443464	0.000871277	0.454193	0.000375331		360	4.03419	0.285809	0.00030554	0.292724	0.00028383
361	2.6	0.443766	0.000871871	0.460372	0.000380437		361	4.03419	0.286004	0.000305748	0.296706	0.000287886
362	2.6	0.442255	0.000868901	0.457283	0.000377884		362	4.03419	0.285029	0.000304707	0.294715	0.000285857
363	2.6	0.465531	0.000914633	0.501157	0.000414141		363	4.03419	0.300031	0.000320744	0.322992	0.00031479
364	2.6	0.447696	0.000879592	0.464389	0.000383757		364	4.03419	0.288536	0.000308456	0.299295	0.000290526
365	2.6	0.441579	0.000749507	0.462712	3.21701e-05		365	4.03419	0.284594	0.000299615	0.298214	0.00027811
366	2.6	0.411136	0.000697835	0.423769	2.94626e-05		366	4.03419	0.264974	0.000278959	0.273116	0.000254607
367	2.6	0.475338	0.000806807	0.501347	3.48563e-05		367	4.03419	0.306351	0.000322521	0.323114	0.000301445
368	2.6	0.407217	0.000691184	0.421929	2.93347e-05		368	4.03419	0.262448	0.0002763	0.27193	0.000253497
369	2.6	0.506987	0.000860526	0.518212	3.60288e-05		369	4.03419	0.326749	0.000343995	0.333984	0.000311637
370	2.6	0.444895	0.000755135	0.449526	3.12534e-05		370	4.03419	0.286731	0.000301865	0.289716	0.00027015
371	2.6	0.46298	0.000785831	0.471604	3.27883e-05		371	4.03419	0.298387	0.000314136	0.303945	0.000283479
372	2.6	0.464632	0.00093003	0.46591	0.000241755		372	4.03419	0.299452	0.000316115	0.300275	0.000284292
373	2.6	0.472611	0.000946001	0.472675	0.000245265		373	4.03419	0.304594	0.000321544	0.304635	0.000288556
374	2.6	0.471998	0.000944772	0.484795	0.000251554		374	4.03419	0.304199	0.000321126	0.312446	0.000296205
375	2.6	0.455119	0.000910987	0.45465	0.000235913		375	4.03419	0.29332	0.000309642	0.293018	0.000277204
376	2.6	0.491332	0.000983473	0.482309	0.000250264		376	4.03419	0.316659	0.00033428	0.310844	0.000294635
377	2.6	0.471998	0.000944772	0.459623	0.000238493		377	4.03419	0.304199	0.000321126	0.296223	0.000280333
378	2.6	0.475987	0.000952758	0.492564	0.000255586		378	4.03419	0.30677	0.00032384	0.317453	0.000301114
379	2.6	0.469559	5.13322e-05	0.48485	0.000182619		379	4.03419	0.302627	0.000282387	0.312482	0.000294623
380	2.6	0.475618	5.19946e-05	0.485779	0.000182968		380	4.03419	0.306532	0.000286031	0.31308	0.000295201
381	2.6	0.464106	5.07361e-05	0.472465	0.000177954		381	4.03419	0.299113	0.000279108	0.3045	0.000286916
382	2.6	0.473195	5.17296e-05	0.486398	0.000183202		382	4.03419	0.30497	0.000284574	0.313479	0.000295587
383	2.6	0.467742	5.11335e-05	0.484231	0.000182385		383	4.03419	0.301456	0.000281294	0.312083	0.000294237
384	2.6	0.473204	5.17307e-05	0.476181	0.000179353		384	4.03419	0.304976	0.000284579	0.306895	0.000289227
385	2.6	0.44593	4.87491e-05	0.459462	0.000173056		385	4.03419	0.287398	0.000268177	0.296119	0.000278833
386	2.6	0.457139	4.99744e-05	0.458533	0.000172706		386	4.03419	0.294622	0.000274918	0.295521	0.000278256
387	2.6	0.455408	0.000386951	0.472392	0.000262354		387	4.03419	0.293506	0.000288894	0.304452	0.000289618
388	2.6	0.462087	0.000392627	0.491622	0.000273035		388	4.03419	0.297811	0.000293131	0.316846	0.00030184
389	2.6	0.4463	0.000379212	0.466498	0.000259081		389	4.03419	0.287636	0.000283116	0.300654	0.000285879
390	2.6	0.464516	0.00039469	0.454712	0.000252535		390	4.03419	0.299377	0.000294672	0.293058	0.000278411
391	2.6	0.479392	0.000407331	0.485729	0.000269762		391	4.03419	0.308964	0.000304109	0.313048	0.000298091
392	2.6	0.467855	0.000397528	0.481386	0.00026735		392	4.03419	0.301529	0.000296791	0.31025	0.00029533
393	2.6	0.461378	0.000145601	0.467172	0.000401462		393	4.03419	0.297354	0.000281145	0.301089	0.000291523
394	2.6	0.493878	0.000155857	0.49573	0.000426003		394	4.03419	0.3183	0.000300949	0.319494	0.000310342
395	2.6	0.499649	0.000157678	0.505664	0.000434539		395	4.03419	0.32202	0.000304466	0.325896	0.000316915
396	2.6	0.461985	0.000145793	0.462827	0.000397727		396	4.03419	0.297746	0.000281515	0.298288	0.000288669
397	2.6	0.47535	0.00015001	0.475864	0.000408931		397	4.03419	0.306359	0.000289659	0.30669	0.000297238
398	2.6	0.472312	0.000149052	0.471829	0.000405463		398	4.03419	0.304401	0.000287808	0.30409	0.000294583
399	2.6	0.47778	0.000150777	0.482693	0.000414799		399	4.03419	0.307925	0.00029114	0.311092	0.000301737
400	2.6	0.461598	0.000740035	0.469636	0.000633958		400	4.03419	0.297496	0.000310883	0.302677	0.000303118
401	2.6	0.484829	0.000777278	0.505215	0.000681985		401	4.03419	0.312468	0.000326529	0.325607	0.000328087
402	2.6	0.456469	0.000731812	0.465408	0.00062825		402	4.03419	0.294191	0.000307429	0.299952	0.00030017
403	2.6	0.456469	0.000731812	0.465408	0.00062825		403	4.03419	0.294191	0.000307429	0.299952	0.00030017
404	2.6	0.456469	0.000731812	0.465408	0.00062825		404	4.03419	0.294191	0.000307429	0.299952	0.00030017
405	2.6	0.460392	0.0007381	0.461902	0.000623517		405	4.03419	0.296719	0.000310071	0.297692	0.000297728
406	2.6	0.462202	0.000741002	0.457261	0.000617253		406	4.03419	0.297885	0.00031129	0.294701	0.0002945
407	2.6	0.481395	0.000575079	0.475433	0.00084801		407	4.03419	0.310255	0.000314335	0.306413	0.000316239
408	2.6	0.491676	0.000587361	0.487466	0.000869471		408	4.03419	0.316881	0.000321048	0.314168	0.000325112
409	2.6	0.475045	0.000567493	0.476359	0.000849661		409	4.03419	0.306163	0.000310188	0.307009	0.00031692
410	2.6	0.444807	0.00053137	0.46155	0.000823246		410	4.03419	0.286674	0.000290444	0.297465	0.000306054
411	2.6	0.46809	0.000559185	0.472039	0.000841956		411	4.03419	0.30168	0.000305647	0.304226	0.000313744
412	2.6	0.440876	0.000526674	0.439953	0.000784725		412	4.03419	0.284141	0.000287877	0.283546	0.000290325
413	2.6	0.446318	0.000533176	0.450443	0.000803436		413	4.03419	0.287649	0.000291431	0.290307	0.000297947
414	2.6	0.432528	0.00120725	0.444407	0.000528002		414	4.03419	0.278761	0.000314012	0.286417	0.000283058
415	2.6	0.461909	0.00128926	0.450901	0.000535718		415	4.03419	0.297696	0.000335342	0.290602	0.000287482
416	2.6	0.461909	0.00128926	0.450901	0.000535718		416	4.03419	0.297696	0.000335342	0.290602	0.000287482
417	2.6		0		0		417	4.03419		0		0
418	2.6		0		0		418	4.03419		0		0
419	2.6		0		0		419	4.03419		0		0
420	2.6	0.426773	0.00119119	0.431109	0.000512202		420	4.03419	0.275052	0.000309834	0.277846	0.000274024
421	2.6	0.465567	0.00024049	0.476369	0.000250143		421	4.03419	0.300054	0.000287317	0.307016	0.000289062
422	2.6	0.465643	0.000240529	0.480748	0.000252442		422	4.03419	0.300103	0.000287364	0.309838	0.000291809
423	2.6	0.479574	0.000247725	0.491695	0.000258191		423	4.03419	0.309081	0.000295961	0.316893	0.000298682
424	2.6	0.464654	0.000240018	0.484501	0.000254413		424	4.03419	0.299465	0.000286753	0.312257	0.000294164
425	2.6	0.443644	0.000229165	0.480748	0.000252442		425	4.03419	0.285925	0.000273787	0.309838	0.000291809
426	2.6	0.479269	0.000247567	0.514528	0.000270181		426	4.03419	0.308885	0.000295773	0.331609	0.000313051
427	2.6	0.44608	0.000230423	0.464796	0.000244066		427	4.03419	0.287495	0.000275291	0.299557	0.000281811
428	2.6	0.477466	0.00148461	0.495308	0.000678084		428	4.03419	0.307723	0.00035473	0.319222	0.000323463
429	2.6	0.474748	0.00147616	0.486387	0.00066587		429	4.03419	0.305971	0.000352711	0.313472	0.00031714
430	2.6	0.445756	0.00138601	0.456237	0.000624595		430	4.03419	0.287286	0.000331171	0.294041	0.000295908
431	2.6	0.477315	0.00148414	0.476696	0.000652603		431	4.03419	0.307626	0.000354618	0.307226	0.000310293
432	2.6	0.477315	0.00148414	0.476696	0.000652603		432	4.03419	0.307626	0.000354618	0.307226	0.000310293
433	2.6	0.443944	0.00138038	0.454699	0.000622489		433	4.03419	0.286118	0.000329825	0.29305	0.00029483
434	2.6	0.465084	0.00144611	0.462698	0.00063344		434	4.03419	0.299743	0.000345531	0.298205	0.00030044
435	2.6	0.45712	0.000460262	0.454827	0.000460775		435	4.03419	0.29461	0.000290651	0.293133	0.000283711
436	2.6	0.490822	0.000494195	0.462335	0.00046838		436	4.03419	0.316331	0.00031208	0.297971	0.000288678
437	2.6	0.476422	0.000479696	0.47759	0.000483836		437	4.03419	0.30705	0.000302924	0.307803	0.000298801
438	2.6	0.488065	0.000491419	0.491114	0.000497535		438	4.03419	0.314554	0.000310327	0.316519	0.000307805
439	2.6	0.48592	0.00048926	0.489549	0.000495951		439	4.03419	0.313171	0.000308963	0.315511	0.000306762
440	2.6	0.514107	0.00051764	0.520205	0.000527007		440	4.03419	0.331338	0.000326885	0.335268	0.000327278
441	2.6	0.487146	0.000490493	0.491426	0.000497852		441	4.03419	0.313961	0.000309742	0.31672	0.000308014
442	2.6	0.488338	0.000435442	0.478747	0.00127672		442	4.03419	0.315738	0.000308905	0.308549	0.000335566
443	2.6	0.501471	0.000447152	0.487693	0.00130057		443	4.03419	0.323194	0.000317213	0.314314	0.000342804
444	2.6	0.452912	0.000403853	0.458388	0.00122242		444	4.03419	0.291898	0.000286496	0.295427	0.000319227
445	2.6	0.500555	0.000446335	0.472886	0.00126109		445	4.03419	0.322603	0.000316633	0.304771	0.000330844
446	2.6	0.500555	0.000446335	0.472886	0.00126109		446	4.03419	0.322603	0.000316633	0.304771	0.000330844
447	2.6	0.486506	0.000433809	0.479364	0.00127836		447	4.03419	0.313549	0.000307746	0.308946	0.000336064
448	2.6	0.482536	0.000430268	0.486459	0.00129728		448	4.03419	0.31099	0.000305235	0.313519	0.000341804
449	2.6	0.477292	0.000277415	0.477133	0.000590815		449	4.03419	0.307611	0.00029305	0.307508	0.000304711
450	2.6	0.463453	0.000269371	0.456617	0.000565412		450	4.03419	0.298692	0.000284554	0.294286	0.000290659
451	2.6	0.501587	0.000291536	0.489566	0.000606211		451	4.03419	0.323269	0.000307967	0.315521	0.000313268
452	2.6	0.495437	0.000287961	0.484282	0.000599668		452	4.03419	0.319305	0.000304191	0.312116	0.000309627
453	2.6	0.495437	0.000287961	0.484282	0.000599668		453	4.03419	0.319305	0.000304191	0.312116	0.000309627
454	2.6	0.490516	0.000285101	0.478687	0.00059274		454	4.03419	0.316134	0.00030117	0.30851	0.000305779
455	2.6	0.496667	0.000288676	0.49112	0.000608136		455	4.03419	0.320098	0.000304946	0.316523	0.00031434
456	2.6	0.492101	0.000567794	0.487817	5.90972e-05		456	4.03419	0.317155	0.000316965	0.314394	0.000289852
457	2.6	0.478347	0.000551923	0.469139	5.68344e-05		457	4.03419	0.308291	0.000308106	0.302356	0.000278667
458	2.6	0.48446	0.000558977	0.482213	5.84184e-05		458	4.03419	0.31223	0.000312043	0.310783	0.000286496
459	2.6	0.462759	0.000533937	0.45513	5.51373e-05		459	4.03419	0.298244	0.000298065	0.293327	0.000270283
460	2.6	0.470706	0.000543107	0.472084	5.71913e-05		460	4.03419	0.303366	0.000303184	0.304254	0.000280431
461	2.6	0.512274	0.00059107	0.509608	6.17372e-05		461	4.03419	0.330157	0.000329959	0.328438	0.00030291
462	2.6	0.474679	0.000547691	0.456998	5.53636e-05		462	4.03419	0.305927	0.000305743	0.294531	0.000271401
463	2.6	0.463955	0.000139447	0.444802	0.000691017		463	4.03419	0.299015	0.000280085	0.286671	0.000288809
464	2.6	0.502235	0.000150953	0.474848	0.000737694		464	4.03419	0.323686	0.000303194	0.306035	0.000310145
465	2.6	0.506523	0.000152242	0.500557	0.000777634		465	4.03419	0.32645	0.000305783	0.322605	0.000328586
466	2.6	0.492435	0.000148008	0.488787	0.000759348		466	4.03419	0.317371	0.000297278	0.315019	0.000320122
467	2.6	0.483861	0.00014543	0.472989	0.000734807		467	4.03419	0.311844	0.000292102	0.304838	0.000308819
468	2.6	0.480492	0.000144418	0.466484	0.000724701		468	4.03419	0.309673	0.000290068	0.300645	0.000304183
469	2.6	0.489067	0.000146995	0.478565	0.000743468		469	4.03419	0.3152	0.000295245	0.308431	0.000312801
470	2.6	0.482403	0.000350196	0.463061	1.80482e-05		470	4.03419	0.310904	0.000300598	0.298439	0.000275716
471	2.6	0.486384	0.000846859	0.469548	4.63485e-05		471	4.03419	0.313471	0.000325749	0.30262	0.00028068
472	2.6	0.475358	0.000313673	0.465842	0.000398855		472	4.03419	0.306364	0.000294767	0.300231	0.000292078
473	2.6	0.483549	0.00157956	0.480877	0.00039771		473	4.03419	0.311643	0.000359132	0.309921	0.000302954
474	2.6	0.470431	0.0054569	0.466733	0.000795299		474	4.03419	0.303189	0.000530079	0.300806	0.000309573
475	2.6	0.486295	0.00157388	0.483951	7.11358e-05		475	4.03419	0.313413	0.000360496	0.311903	0.000291664
476	2.6	0.497375	0.00163846	0.478288	0.000296434		476	4.03419	0.320554	0.000369281	0.308253	0.00029616
477	2.6	0.483618	0.000714259	0.464402	0.000484303		477	4.03419	0.311688	0.00031864	0.299304	0.000294811
478	2.6	0.485453	0.000561077	0.456997	9.70453e-05		478	4.03419	0.31287	0.000312678	0.294531	0.000275405
479	2.6	0.499758	0.00162522	0.489685	7.19945e-05		479	4.03419	0.32209	0.000372616	0.315598	0.000295221
480	2.6	0.485792	0.00157981	0.473393	6.95992e-05		480	4.03419	0.313089	0.000362203	0.305098	0.000285304
481	2.6	0.473647	0.00154031	0.44665	6.56673e-05		481	4.03419	0.305262	0.000353148	0.287862	0.000269039
482	2.6	0.479416	0.00155907	0.465401	6.84242e-05		482	4.03419	0.30898	0.000357449	0.299947	0.000280441
483	2.75	0.446089	0.00145069	0.445247	6.54611e-05		483	4.22507	0.290349	0.000335896	0.289801	0.000270843
484	2.75	0.478888	0.00152624	0.477371	0.000283339		484	4.22507	0.311697	0.000343017	0.310709	0.000282861
485	2.75	0.466938	0.00148816	0.473106	0.000280807		485	4.22507	0.303919	0.000334458	0.307933	0.000280242
486	2.75	0.472315	0.00150529	0.47341	0.000280988		486	4.22507	0.307419	0.000338309	0.308132	0.000280429
487	2.75	0.477095	0.00152053	0.468841	0.000278276		487	4.22507	0.31053	0.000341733	0.305157	0.000277624
488	2.75	0.489642	0.00156052	0.488947	0.00029021		488	4.22507	0.318697	0.00035072	0.318244	0.000289979
489	2.75	0.478589	0.00152529	0.48194	0.000286051		489	4.22507	0.311502	0.000342803	0.313684	0.00028567
490	2.75	0.483667	0.00154148	0.471582	0.000279903		490	4.22507	0.314808	0.000346441	0.306942	0.000279307
491	2.75	0.475461	0.000703045	0.472088	0.000489223		491	4.22507	0.309467	0.000314654	0.307271	0.000298718
492	2.75	0.463625	0.000685544	0.470033	0.000487094		492	4.22507	0.301763	0.000306821	0.305933	0.000297335
493	2.75	0.452944	0.00066975	0.452124	0.000468535		493	4.22507	0.294811	0.000299753	0.294277	0.000285311
494	2.75	0.456986	0.000675726	0.460638	0.000477358		494	4.22507	0.297441	0.000302427	0.299819	0.00029102
495	2.75	0.47142	0.000697069	0.480015	0.000497438		495	4.22507	0.306836	0.00031198	0.31243	0.000304061
496	2.75	0.47142	0.000697069	0.480015	0.000497438		496	4.22507	0.306836	0.00031198	0.31243	0.000304061
497	2.75	0.459006	0.000678714	0.450069	0.000466405		497	4.22507	0.298756	0.000303764	0.292939	0.000283935
498	2.75	0.468212	0.000531809	0.475608	9.85667e-05		498	4.22507	0.304748	0.000296819	0.309562	0.000280372
499	2.75	0.461668	0.000524376	0.462064	9.57598e-05		499	4.22507	0.300489	0.00029267	0.300747	0.000272284
500	2.75	0.454793	0.000516568	0.465444	9.64604e-05		500	4.22507	0.296014	0.000288312	0.302947	0.000274302
501	2.75	0.4713	0.000535316	0.47516	9.84738e-05		501	4.22507	0.306758	0.000298776	0.30927	0.000280104
502	2.75	0.4713	0.000535316	0.47516	9.84738e-05		502	4.22507	0.306758	0.000298776	0.30927	0.000280104
503	2.75	0.450565	0.000511766	0.467537	9.6894e-05		503	4.22507	0.293263	0.000285632	0.304309	0.000275551
504	2.75	0.446448	0.000507089	0.477402	9.89385e-05		504	4.22507	0.290583	0.000283022	0.31073	0.000281443
505	2.75	0.437005	0.000792731	0.480563	3.0045e-05		505	4.22507	0.284437	0.000291564	0.312787	0.00028056
506	2.75	0.457962	0.000830746	0.482059	3.01385e-05		506	4.22507	0.298077	0.000305546	0.313761	0.000281437
507	2.75	0.440816	0.000799643	0.477573	2.9858e-05		507	4.22507	0.286917	0.000294106	0.310841	0.000278807
508	2.75	0.458695	0.000832075	0.48146	3.01011e-05		508	4.22507	0.298553	0.000306035	0.313371	0.000281086
509	2.75	0.458695	0.000832075	0.48146	3.01011e-05		509	4.22507	0.298553	0.000306035	0.313371	0.000281086
510	2.75	0.42704	0.000774654	0.435109	2.72031e-05		510	4.22507	0.27795	0.000284915	0.283202	0.000253924
511	2.75	0.467487	0.000848025	0.453948	2.8381e-05		511	4.22507	0.304277	0.000311901	0.295464	0.000264962
512	2.75	0.472356	0.000528758	0.469925	0.000770979		512	4.22507	0.307446	0.000297585	0.305863	0.000301646
513	2.75	0.454029	0.000508243	0.434284	0.000712504		513	4.22507	0.295517	0.000286039	0.282665	0.000276746
514	2.75	0.482111	0.000539677	0.485799	0.000797022		514	4.22507	0.313795	0.00030373	0.316195	0.000312843
515	2.75	0.474721	0.000531405	0.481905	0.000790634		515	4.22507	0.308985	0.000299075	0.313661	0.00031009
516	2.75	0.46674	0.000522471	0.465133	0.000763116		516	4.22507	0.30379	0.000294047	0.302744	0.000298279
517	2.75	0.464966	0.000520486	0.462437	0.000758694		517	4.22507	0.302636	0.000292929	0.30099	0.000296387
518	2.75	0.475312	0.000532067	0.465133	0.000763116		518	4.22507	0.309369	0.000299447	0.302744	0.000298279
519	2.75	0.461234	0.000245385	0.4606	0.000272395		519	4.22507	0.300206	0.000288192	0.299794	0.000285444
520	2.75	0.472365	0.000251307	0.467009	0.000276186		520	4.22507	0.307451	0.000295148	0.303965	0.000289565
521	2.75	0.448675	0.000238703	0.440789	0.000260679		521	4.22507	0.292032	0.000280346	0.286899	0.000272732
522	2.75	0.457428	0.00024336	0.448655	0.000265331		522	4.22507	0.297729	0.000285815	0.292019	0.000277775
523	2.75	0.457428	0.00024336	0.448655	0.000265331		523	4.22507	0.297729	0.000285815	0.292019	0.000277775
524	2.75	0.457428	0.00024336	0.448655	0.000265331		524	4.22507	0.297729	0.000285815	0.292019	0.000277775
525	2.75	0.470082	0.000250092	0.448072	0.000264987		525	4.22507	0.305965	0.000293721	0.29164	0.000277401
526	2.75	0.499214	0.000381669	0.487219	0.000188857		526	4.22507	0.324926	0.000310476	0.317119	0.00029314
527	2.75	0.460992	0.000352447	0.471799	0.00018288		527	4.22507	0.300049	0.000286705	0.307083	0.000283633
528	2.75	0.510301	0.000390146	0.472688	0.000183225		528	4.22507	0.332143	0.000317372	0.307662	0.000284181
529	2.75	0.501256	0.000383231	0.489295	0.000189662		529	4.22507	0.326256	0.000311746	0.31847	0.000294421
530	2.75	0.464202	0.000354901	0.462606	0.000179316		530	4.22507	0.302138	0.000288701	0.301099	0.000277973
531	2.75	0.468286	0.000358024	0.456971	0.000177132		531	4.22507	0.304797	0.000291241	0.297432	0.000274506
532	2.75	0.489585	0.000374308	0.482474	0.000187018		532	4.22507	0.31866	0.000304488	0.314031	0.000290213
533	2.75	0.477484	0.00118672	0.467545	0.000131158		533	4.22507	0.310783	0.000327915	0.304314	0.000275751
534	2.75	0.494761	0.00122966	0.463944	0.000130147		534	4.22507	0.322028	0.000339779	0.30197	0.00027359
535	2.75	0.50608	0.00125779	0.479849	0.000134609		535	4.22507	0.329395	0.000347553	0.312323	0.000283139
536	2.75	0.450527	0.00111972	0.447439	0.000125517		536	4.22507	0.293237	0.000309402	0.291228	0.000263692
537	2.75	0.465272	0.00115636	0.463344	0.000129979		537	4.22507	0.302834	0.000319528	0.30158	0.00027323
538	2.75	0.473612	0.00117709	0.452841	0.000127033		538	4.22507	0.308263	0.000325255	0.294743	0.00026693
539	2.75	0.475399	0.00118154	0.475048	0.000133262		539	4.22507	0.309426	0.000326483	0.309197	0.000280255
540	2.75	0.450478	0.000395982	0.460718	0.000295872		540	4.22507	0.293205	0.000278154	0.299871	0.000276944
541	2.75	0.454923	0.000399889	0.467941	0.00030051		541	4.22507	0.296099	0.000280899	0.304572	0.000281456
542	2.75	0.444699	0.000390902	0.45154	0.000289978		542	4.22507	0.289444	0.000274585	0.293897	0.000271217
543	2.75	0.444699	0.000390902	0.45154	0.000289978		543	4.22507	0.289444	0.000274585	0.293897	0.000271217
544	2.75	0.478633	0.000420731	0.478172	0.000307081		544	4.22507	0.311531	0.000295539	0.311231	0.000287858
545	2.75	0.457294	0.000401974	0.467339	0.000300124		545	4.22507	0.297642	0.000282363	0.30418	0.00028108
546	2.75	0.461147	0.00040536	0.458913	0.000294713		546	4.22507	0.30015	0.000284742	0.298696	0.000275817
547	2.75	0.468321	0.00224685	0.478546	7.67458e-05		547	4.22507	0.304819	0.000372026	0.311474	0.000278282
548	2.75	0.45794	0.00219704	0.482776	7.74241e-05		548	4.22507	0.298063	0.00036378	0.314227	0.000280767
549	2.75	0.465948	0.00223546	0.455888	7.3112e-05		549	4.22507	0.303275	0.000370142	0.296727	0.000264976
550	2.75	0.464466	0.00222835	0.463138	7.42748e-05		550	4.22507	0.30231	0.000368964	0.301446	0.000269233
551	2.75	0.464169	0.00222692	0.480057	7.69881e-05		551	4.22507	0.302117	0.000368728	0.312458	0.00027917
552	2.75	0.461796	0.00221554	0.470389	7.54376e-05		552	4.22507	0.300572	0.000366843	0.306165	0.00027349
553	2.75	0.450229	0.00216005	0.4577	7.34027e-05		553	4.02988	0.307237	0.000374978	0.312336	0.000278926
554	2.75	0.442706	0.000474076	0.454393	7.97128e-05		554	4.02988	0.302104	0.000392944	0.310079	0.000379874
555	2.75	0.466582	0.000499644	0.46381	8.13649e-05		555	4.02988	0.318397	0.000414136	0.316505	0.000387813
556	2.75	0.453062	0.000485166	0.468225	8.21393e-05		556	4.02988	0.309171	0.000402136	0.319518	0.000391535
557	2.75	0.464424	0.000497333	0.484705	8.50304e-05		557	4.02988	0.316924	0.000412221	0.330764	0.000405438
558	2.75	0.464424	0.000497333	0.484705	8.50304e-05		558	4.02988	0.316924	0.000412221	0.330764	0.000405438
559	2.75	0.438391	0.000469456	0.454687	7.97644e-05		559	4.02988	0.299159	0.000389114	0.31028	0.000380122
560	2.75	0.455076	0.000487322	0.471462	8.27072e-05		560	4.02988	0.310545	0.000403923	0.321727	0.000394266
561	2.75	0.44318	0.0021961	0.459194	0.000231726		561	4.02988	0.302427	0.000476787	0.313355	0.000389331
562	2.75	0.460757	0.0022832	0.46391	0.000234106		562	4.02988	0.314422	0.000495697	0.316573	0.000393424
563	2.75	0.460181	0.00228034	0.468331	0.000236337		563	4.02988	0.314029	0.000495077	0.31959	0.000397263
564	2.75	0.467097	0.00231461	0.470983	0.000237675		564	4.02988	0.318748	0.000502517	0.3214	0.000399568
565	2.75	0.466232	0.00231033	0.481299	0.000242881		565	4.02988	0.318158	0.000501587	0.32844	0.000408535
566	2.75	0.429096	0.00212631	0.455068	0.000229644		566	4.02988	0.292816	0.000461635	0.310539	0.00038575
567	2.75	0.448439	0.00222216	0.46391	0.000234106		567	4.02988	0.306016	0.000482445	0.316573	0.000393424
568	2.75	0.439088	0.00124624	0.455197	0.00169312		568	4.02988	0.299635	0.000425173	0.310628	0.000443469
569	2.75	0.479275	0.0013603	0.469475	0.00174623		569	4.02988	0.327059	0.000464087	0.320371	0.00045953
570	2.75	0.417783	0.00118578	0.436953	0.00162526		570	4.02988	0.285096	0.000404543	0.298178	0.000423137
571	2.75	0.446721	0.00126791	0.465962	0.00173316		571	4.02988	0.304843	0.000432564	0.317974	0.000455567
572	2.75	0.495263	0.00140568	0.481713	0.00179175		572	4.02988	0.337969	0.000479568	0.328722	0.000473401
573	2.75	0.451337	0.00128101	0.45327	0.00168596		573	4.02988	0.307994	0.000437034	0.309313	0.000441312
574	2.75	0.456644	0.00129607	0.438403	0.00163066		574	4.02988	0.311615	0.000442173	0.299167	0.000424746
575	2.75	0.44861	0.000785119	0.43944	2.72004e-05		575	4.02988	0.306133	0.000410985	0.299875	0.00036754
576	2.75	0.447579	0.000783315	0.466064	2.88484e-05		576	4.02988	0.305429	0.000410041	0.318044	0.000389875
577	2.75	0.447579	0.000783315	0.466064	2.88484e-05		577	4.02988	0.305429	0.000410041	0.318044	0.000389875
578	2.75	0.470506	0.000823439	0.472013	2.92166e-05		578	4.02988	0.321074	0.000431044	0.322103	0.000394866
579	2.75	0.470506	0.000823439	0.472013	2.92166e-05		579	4.02988	0.321074	0.000431044	0.322103	0.000394866
580	2.75	0.470506	0.000823439	0.472013	2.92166e-05		580	4.02988	0.321074	0.000431044	0.322103	0.000394866
581	2.75	0.443897	0.000776871	0.442659	2.73996e-05		581	4.02988	0.302917	0.000406668	0.302071	0.000370239
582	2.75	0.468484	0.00130432	0.478168	0.000294389		582	4.02988	0.319695	0.000450935	0.326303	0.000409457
583	2.75	0.45902	0.00127797	0.473174	0.000291315		583	4.02988	0.313236	0.000441825	0.322895	0.000405055
584	2.75	0.459611	0.00127962	0.452614	0.000278657		584	4.02988	0.31364	0.000442394	0.308865	0.000386958
585	2.75	0.458724	0.00127715	0.442922	0.00027269		585	4.02988	0.313035	0.00044154	0.302251	0.000378442
586	2.75	0.475287	0.00132326	0.465538	0.000286614		586	4.02988	0.324337	0.000457482	0.317684	0.000398328
587	2.75	0.456358	0.00127056	0.478755	0.000294751		587	4.02988	0.31142	0.000439263	0.326704	0.000409975
588	2.75	0.447485	0.00124586	0.464069	0.00028571		588	4.02988	0.305365	0.000430722	0.316682	0.000397035
589	2.75	0.453674	0.000474046	0.449879	0.000227949		589	4.02988	0.309588	0.0003987	0.306998	0.000382463
590	2.75	0.472885	0.000494119	0.475149	0.000240753		590	4.02988	0.322698	0.000415583	0.324243	0.000404475
591	2.75	0.456925	0.000477443	0.464277	0.000235244		591	4.02988	0.311807	0.000401557	0.316824	0.000394998
592	2.75	0.466087	0.000487017	0.486609	0.00024656		592	4.02988	0.318059	0.000409609	0.332064	0.000414475
593	2.75	0.466087	0.000487017	0.486609	0.00024656		593	4.02988	0.318059	0.000409609	0.332064	0.000414475
594	2.75	0.471111	0.000492267	0.461045	0.000233606		594	4.02988	0.321488	0.000414025	0.314618	0.000392182
595	2.75	0.455447	0.000475899	0.463396	0.000234798		595	4.02988	0.310798	0.000400258	0.316222	0.00039423
596	2.75	0.452934	0.00100368	0.46311	0.000403652		596	4.02988	0.309083	0.000426137	0.316027	0.000402349
597	2.75	0.456461	0.0010115	0.455498	0.000397018		597	4.02988	0.31149	0.000429456	0.310833	0.000395472
598	2.75	0.444998	0.000986095	0.455791	0.000397273		598	4.02988	0.303668	0.000418671	0.311033	0.000395736
599	2.75	0.470422	0.00104243	0.473648	0.000412837		599	4.02988	0.321017	0.000442591	0.323219	0.000411885
600	2.75	0.470422	0.00104243	0.473648	0.000412837		600	4.02988	0.321017	0.000442591	0.323219	0.000411885
601	2.75	0.44294	0.000981536	0.445545	0.000388343		601	4.02988	0.302264	0.000416735	0.304041	0.000386493
602	2.75	0.469981	0.00104146	0.471599	0.000411051		602	4.02988	0.320716	0.000442176	0.32182	0.000410029
603	2.75	0.462412	0.00151096	0.478133	0.000635957		603	4.02988	0.315551	0.000449959	0.326279	0.000413972
604	2.75	0.463611	0.00151487	0.478433	0.000636356		604	4.02988	0.316369	0.000451126	0.326484	0.000414248
605	2.75	0.475898	0.00155502	0.488638	0.000649929		605	4.02988	0.324754	0.000463082	0.333448	0.000423635
606	2.75	0.456119	0.00149039	0.467328	0.000621585		606	4.02988	0.311257	0.000443836	0.318906	0.000404059
607	2.75	0.489983	0.00160104	0.490739	0.000652724		607	4.02988	0.334366	0.000476788		0.000425571
608	2.75	0.452523	0.00147864	0.477233	0.000634759		608	4.02988	0.308803	0.000440336	0.325665	0.000413145
609	2.75	0.469305	0.00153348	0.466428	0.000620387		609	4.02988	0.320255	0.000456667	0.318291	0.000403234
610	2.75	0.429588	0.000956952	0.453007	3.09087e-05		610	4.02988	0.293152	0.000401215	0.309133	0.000374031
611	2.75	0.453586	0.00101041	0.507262	3.46105e-05		611	4.02988	0.309528	0.000423628	0.346157	0.000418987
612	2.75	0.43581	0.000970812	0.439666	2.99984e-05		612	4.02988	0.297398	0.000407026	0.300029	0.000362982
613	2.75	0.475214	0.00105859	0.479986	3.27495e-05		613	4.02988	0.324287	0.000443827	0.327544	0.000396382
614	2.75	0.446179	0.00099391	0.446782	3.04839e-05		614	4.02988	0.304474	0.00041671	0.304885	0.000368874
615	2.75	0.476399	0.00106123	0.487695	3.32754e-05		615	4.02988	0.325096	0.000444934		0.000402769
616	2.75	0.452401	0.00100777	0.468424	3.19606e-05		616	4.02988	0.30872	0.000422521	0.319654	0.000386802
617	2.75	0.448311	0.000787188	0.435918	0.000366249		617	4.02988	0.305928	0.000413811	0.297472	0.000378321
618	2.75	0.476092	0.00083597	0.470663	0.00039544		618	4.02988	0.324887	0.000439455	0.321182	0.000409683
619	2.75	0.491299	0.000862671	0.48497	0.000407461		619	4.02988	0.335264	0.000453491	0.330945	0.000422648
620	2.75	0.480159	0.00103912	0.472878	0.00112242		620	4.02988	0.327662	0.000452845	0.322693	0.000440725
621	2.75		0.00113152		0.00127314		621	4.02988		0.000493111		0.000506976
622	2.75	0.458229	0.000991658	0.464099	0.00110158		622	4.02988	0.312697	0.000432162	0.316703	0.000431698
623	2.75	0.481094	0.00138167		0.000266438		623	4.02988	0.3283	0.000466082		0.000447365
624	2.75	0.476076	0.00136726	0.511964	0.00025912		624	4.02988	0.324876	0.000461221		0.000434755
625	2.75	0.479323	0.00137659	0.512849	0.000259568		625	4.02988	0.327091	0.000464367		0.000435527
626	2.75	0.467868	0.000731676	0.481339	0.00014081		626	4.02988	0.319275	0.000423215	0.328467	0.0004043
627	2.75	0.45753	0.000715509	0.470433	0.00013762		627	4.02988	0.31222	0.000413864	0.321025	0.00039501
628	2.75		0.000787106	0.504036	0.00014745		628	4.02988		0.000455277		0.000423652
629	2.75		0.000782487	0.505509	0.000147881		629	4.02988		0.000452605		0.00042491
630	2.75	0.481805	0.000753472	0.466307	0.000136413		630	4.02988	0.328785	0.000435822	0.318209	0.000391497
631	2.75	0.468705	0.00134402	0.473702	0.000509343		631	4.02988	0.319846	0.000458832	0.323255	0.000417497
632	2.75	0.485059	0.00139092	0.471952	0.000507461		632	4.02988	0.331006	0.000474841	0.322061	0.000415876
633	2.75	0.47221	0.00135407	0.464076	0.000498993		633	4.02988	0.322237	0.000462263	0.316687	0.000408591
634	2.75	0.486081	0.00139385		0.000522359		634	4.02988		0.000475842	0.331516	0.000428722
635	2.75	0.486081	0.00139385		0.000522359		635	4.02988		0.000475842	0.331516	0.000428722
636	2.75	0.450892	0.00129294	0.457659	0.000492093		636	4.02988	0.30769	0.000441394	0.312308	0.000402663
637	2.75	0.466077	0.00133649	0.47341	0.000509029		637	4.02988	0.318052	0.000456259	0.323056	0.000417227
638	2.75	0.481845	0.00202462		0.000442447		638	4.02988	0.328813	0.000501133		0.000418143
639	2.75	0.466889	0.00196177	0.473867	0.00042922		639	4.02988	0.318606	0.000485578	0.323368	0.000405113
640	2.75	0.473634	0.00199012		0.000434889		640	4.02988	0.323209	0.000492593	0.327639	0.000410693
641	2.75	0.46488	0.00195333	0.474612	0.000429895		641	4.02988	0.317235	0.000483489	0.323876	0.000405777
642	2.75	0.46488	0.00195333	0.474612	0.000429895		642	4.02988	0.317235	0.000483489	0.323876	0.000405777
643	2.75	0.446653	0.00187675	0.467608	0.000423551		643	4.02988	0.304797	0.000464532	0.319097	0.000399539
644	2.75	0.466889	0.00196177		0.000439208		644	4.02988	0.318606	0.000485578	0.330893	0.000414949
645	2.75	0.461872	0.000835035	0.442238	0.000269671		645	4.02988	0.315183	0.000418203	0.301784	0.000380662
646	2.75	0.464563	0.000839899	0.466726	0.000284603		646	4.02988	0.317019	0.000420639	0.318495	0.000402354
647	2.75	0.478314	0.000864761	0.459729	0.000280337		647	4.02988	0.326403	0.000433091	0.31372	0.00039615
648	2.75	0.476819	0.000862059	0.449817	0.000274293		648	4.02988	0.325383	0.000431737	0.306957	0.000387369
649	2.75	0.473531	0.000856114	0.432035	0.000263449		649	4.02988	0.323139	0.00042876	0.294822	0.000371643
650	2.75		0.000891785	0.445153	0.000271449		650	4.02988		0.000446625	0.303774	0.000383241
651	2.75	0.474428	0.000857735	0.448651	0.000273582		651	4.02988	0.323751	0.000429572	0.306161	0.000386337
652	2.75	0.469163	0.00101524	0.459042	0.000500844		652	4.02988	0.320158	0.000438226	0.313251	0.000401876
653	2.75	0.491012	0.00106252	0.476934	0.000520366		653	4.02988	0.335068	0.000458634	0.325461	0.000418351
654	2.75	0.460305	0.000996074	0.448482	0.000489323		654	4.02988	0.314113	0.000429952	0.306045	0.000392182
655	2.75	0.445542	0.000964128	0.447016	0.000487723		655	4.02988	0.304039	0.000416163	0.305045	0.000390837
656	2.75	0.440523	0.000953266	0.435576	0.000475242		656	4.02988	0.300614	0.000411474	0.297238	0.000380362
657	2.75	0.460895	0.000997352	0.444082	0.000484522		657	4.02988	0.314516	0.000430504	0.303043	0.000388149
658	2.75	0.449085	0.000971795	0.42355	0.00046212		658	4.02988	0.306457	0.000419472	0.289032	0.000369377
659	2.75	0.464584	0.00146752	0.46217	0.000269534		659	4.02988	0.317033	0.000457125	0.315386	0.000397459
660	2.75	0.447486	0.00141351	0.442621	0.000233877		660	4.02988	0.305366	0.000440302	0.302046	0.000379259
661	2.75	0.458983	0.00144983	0.449624	0.000410988		661	4.02988	0.313211	0.000451614	0.306824	0.000392264
662	2.75	0.476012	0.000624928	0.451753	0.000211687		662	4.02988	0.324832	0.000421467	0.308278	0.000385617
663	2.75	0.462809	0.000607595	0.45789	0.000462513		663	4.02988	0.315822	0.000409777	0.312465	0.000400927
664	2.75	0.448624	0.000588972	0.450877	3.6555e-05		664	4.02988	0.306142	0.000397218	0.30768	0.000377944
665	2.75	0.461057	0.000121446	0.458759	0.000189757		665	4.02988	0.314627	0.000390941	0.313058	0.00038996
666	2.75	0.459299	0.000120983	0.447048	9.59246e-05		666	4.02988	0.313427	0.00038945	0.305067	0.000376341
667	2.75	0.471902	0.000124303	0.459344	0.000164995		667	4.02988	0.322027	0.000400137	0.313458	0.000389464
668	2.75	0.442584	0.000618344	0.438493	0.000204567		668	4.02988	0.302021	0.000397715	0.299229	0.000372339
669	2.75	0.458201	0.000640163	0.452287	0.000211002		669	4.02988	0.312678	0.000411749	0.308642	0.000384306
670	2.75	0.460559	0.000643456	0.453755	0.000211687		670	4.02988	0.314286	0.000413867	0.309644	0.00038558
671	2.75	0.468809	0.000654983	0.477235	0.000222641		671	4.02988	0.319917	0.000421281	0.325666	0.000405986
672	2.75	0.470283	0.000657042	0.457277	0.00021333		672	4.02988	0.320922	0.000422605	0.312047	0.000388638
673	2.75	0.454585	0.000124332	0.455179	0.000456315		673	4.02988	0.31021	0.000381471	0.310615	0.000395172
674	2.75	0.464956	0.000127169	0.450173	0.000451297		674	4.02988	0.317287	0.000390174	0.307199	0.000390632
675	2.75	0.449843	0.000123035	0.456062	0.0004572		675	4.02988	0.306974	0.000377492	0.311218	0.000395974
676	2.75	0.461697	0.000126277	0.456724	0.000457864		676	4.02988	0.315063	0.000387439	0.31167	0.000396575
677	2.75	0.461697	0.000126277	0.456724	0.000457864		677	4.02988	0.315063	0.000387439	0.31167	0.000396575
678	2.75	0.461697	0.000126277	0.456724	0.000457864		678	4.02988	0.315063	0.000387439	0.31167	0.000396575
679	2.75	0.461697	0.000126277	0.456724	0.000457864		679	4.02988	0.315063	0.000387439	0.31167	0.000396575
680	2.75	0.47843	0.000181559	0.453752	3.66734e-05		680	4.02988	0.326482	0.000405069	0.309641	0.000379168
681	2.75	0.453312	0.000172027	0.451993	3.65313e-05		681	4.02988	0.309341	0.000383802	0.308441	0.000377693
682	2.75	0.473997	0.000179877	0.451407	3.64839e-05		682	4.02988	0.323457	0.000401316	0.308041	0.000377201
683	2.75	0.483749	0.000183578	0.472512	3.81896e-05		683	4.02988	0.330112	0.000409572	0.322443	0.000394907
684	2.75	0.462177	0.000175391	0.437044	3.53231e-05		684	4.02988	0.315391	0.000391308	0.29824	0.000365155
685	2.75	0.460995	0.000174943	0.462839	3.74078e-05		685	4.02988	0.314584	0.000390307	0.315842	0.000386791
686	2.75	0.457744	0.000173709	0.450234	3.63891e-05		686	4.02988	0.312366	0.000387555	0.307241	0.000376218
687	2.75	0.462878	0.00545058	0.460983	0.000191452		687	4.02988	0.315869	0.000646077	0.314576	0.000393544
688	2.75	0.477695	0.00562506	0.482851	0.000200535		688	4.02988	0.32598	0.000666758	0.329499	0.000412599
689	2.75	0.47325	0.00557272	0.458067	0.000190242		689	4.02988	0.322947	0.000660554	0.312586	0.000391006
690	2.75	0.501105	0.00590073	0.502095	0.000208527		690	4.02988	0.341956	0.000699434	0.342631	0.000429397
691	2.75	0.46999	0.00553433	0.46419	0.000192785		691	4.02988	0.320722	0.000656004	0.316764	0.000396336
692	2.75	0.463656	0.00545975	0.458358	0.000190363		692	4.02988	0.3164	0.000647163	0.312785	0.000391259
693	2.75	0.481778	0.00567314	0.472063	0.000196054		693	4.02988	0.328767	0.000672457	0.322137	0.000403194
694	2.75	0.492927	0.00115243	0.465307	0.00010051		694	4.02988	0.336375	0.000462665	0.317527	0.000394547
695	2.75	0.47556	0.00111182	0.486201	0.000105024		695	4.02988	0.324524	0.000446364	0.331785	0.000412458
696	2.75	0.465183	0.00108756	0.481884	0.000104091		696	4.02988	0.317442	0.000436625	0.328839	0.000408756
697	2.75	0.486382	0.00113713	0.47534	0.000102678		697	4.02988	0.331908	0.000456522	0.324373	0.000403146
698	2.75	0.486382	0.00113713	0.47534	0.000102678		698	4.02988	0.331908	0.000456522	0.324373	0.000403146
699	2.75	0.467555	0.00109311	0.439134	9.48566e-05		699	4.02988	0.319061	0.000438851	0.299666	0.000372134
700	2.75	0.45955	0.00107439	0.463272	0.000100071		700	4.02988	0.313598	0.000431337	0.316138	0.000392804
701	2.75	0.509682	0.00116182	0.465148	0.000165489		701	4.02988	0.347809	0.0004711	0.317418	0.000390585
702	2.75	0.49237	0.00112235	0.4812	0.0001712		702	4.02988	0.335995	0.000455098	0.328372	0.000404299
703	2.75	0.495875	0.00113034	0.472628	0.00016815		703	4.02988	0.338386	0.000458338	0.322523	0.000396974
704	2.75	0.477865	0.00108929	0.45844	0.000163102		704	4.02988	0.326096	0.000441691	0.312841	0.000384859
705	2.75	0.464057	0.00105781	0.461078	0.000164041		705	4.02988	0.316674	0.000428929	0.314641	0.00038711
706	2.75	0.493473	0.00112487	0.467012	0.000166152		706	4.02988	0.336747	0.000456118	0.31869	0.000392177
707	2.75	0.467959	0.00106671	0.467308	0.000166257		707	4.02988	0.319337	0.000432535	0.318892	0.000392429
708	2.75	0.500094	0.000383431	0.478131	0.000289231		708	4.02988	0.341266	0.000420991	0.326278	0.00039589
709	2.75	0.47072	0.000360909	0.475195	0.000287455		709	4.02988	0.32122	0.000396262	0.324274	0.000393394
710	2.75	0.482533	0.000369966	0.48943	0.000296066		710	4.02988	0.329282	0.000406207	0.333988	0.000405504
711	2.75	0.465267	0.000356728	0.472469	0.000285806		711	4.02988	0.3175	0.000391673	0.322414	0.000391077
712	2.75	0.487077	0.00037345	0.463686	0.000280493		712	4.02988	0.332382	0.000410032	0.316421	0.000383617
713	2.75	0.4798	0.00036787	0.491247	0.000297165		713	4.02988	0.327416	0.000403906	0.335228	0.000407051
714	2.75	0.477073	0.00036578	0.468742	0.000283551		714	4.02988	0.325556	0.000401611	0.319871	0.00038791
715	2.75	0.465866	0.000519684	0.483675	0.000272467		715	4.02988	0.317908	0.00040103	0.330061	0.000400432
716	2.75	0.471023	0.000525437	0.481858	0.000271443		716	4.02988	0.321427	0.000405469	0.328821	0.000398888
717	2.75	0.473741	0.00052847	0.474193	0.000267125		717	4.02988	0.323282	0.00040781	0.323591	0.000392376
718	2.75	0.456875	0.00022292	0.454967	0.000111312		718	4.02988	0.311773	0.000379894	0.310471	0.000372873
719	2.75	0.461114	0.000224988	0.448343	0.000109691		719	4.02988	0.314665	0.000383418	0.30595	0.000367384
720	2.75	0.479885	0.000234147	0.46942	0.000114848		720	4.02988	0.327475	0.000399027	0.320333	0.000384855
721	2.75	0.46679	0.000227758	0.462796	0.000113227		721	4.02988	0.318539	0.000388138	0.315813	0.000379362
722	2.75	0.474886	9.4911e-05	0.476674	2.92891e-05		722	4.02988	0.324063	0.000384555	0.325283	0.000387166
723	2.75	0.462043	9.23441e-05	0.470346	2.89003e-05		723	4.02988	0.315299	0.000374155	0.320965	0.000382011
724	2.75	0.481511	9.62351e-05	0.476473	2.92768e-05		724	4.02988	0.328585	0.00038992	0.325146	0.000387002
725	2.75	0.481511	9.62351e-05	0.476473	2.92768e-05		725	4.02988	0.328585	0.00038992	0.325146	0.000387002
726	2.75	0.481511	9.62351e-05	0.476473	2.92768e-05		726	4.02988	0.328585	0.00038992	0.325146	0.000387002
727	2.75	0.486812	9.72944e-05	0.473359	2.90855e-05		727	4.02988	0.332201	0.000394212	0.323022	0.000384466
728	2.75	0.436663	8.72716e-05	0.47125	2.89559e-05		728	4.02988	0.29798	0.000353603	0.321582	0.000382748
729	2.75	0.498314	0.000470222	0.461254	0.000169126		729	4.02988	0.340051	0.000423849	0.314761	0.000381773
730	2.75	0.482827	0.000455608	0.47475	0.000174075		730	4.02988	0.329482	0.000410676	0.323971	0.000393138
731	2.75	0.470984	0.000444433	0.524234	0.000192219		731	4.02988	0.321401	0.000400603	0.357739	0.000434908
732	2.75	0.468554	0.00044214	0.420467	0.000154171		732	4.02988	0.319743	0.000398537	0.286928	0.00034749
733	2.75	0.456825	0.000431072	0.452857	0.000166047		733	4.02988	0.311739	0.00038856	0.309031	0.000374706
734	2.75	0.48556	0.000458187	0.44176	0.000161979		734	4.02988	0.331347	0.000413001	0.301458	0.000365375
735	2.75	0.485863	0.000458473	0.468752	0.000171876		735	4.02988	0.331554	0.000413259	0.319877	0.000388086
736	2.75	0.42735	0.000680007	0.441327	0.000424387		736	4.02988	0.291625	0.000380222	0.301163	0.000377429
737	2.75	0.427951	0.000680964	0.458897	0.000441283		737	4.02988	0.292035	0.000380758	0.313153	0.000393109
738	2.75	0.477573	0.000759923	0.451452	0.000434124		738	4.02988	0.325897	0.000424907	0.308072	0.000386459
739	2.75	0.475167	0.000756095	0.443114	0.000426106		739	4.02988	0.324255	0.000422767	0.302382	0.000379021
740	2.75	0.474114	0.00075442	0.453239	0.000435842		740	4.02988	0.323537	0.00042183	0.309292	0.000388054
741	2.75	0.474114	0.00075442	0.453239	0.000435842		741	4.02988	0.323537	0.00042183	0.309292	0.000388054
742	2.75	0.477874	0.000760402	0.449368	0.000432119		742	4.02988	0.326102	0.000425175	0.30665	0.000384598
743	2.75	0.458742	0.000237363	0.446466	6.28285e-05		743	4.02988	0.313047	0.000383054	0.30467	0.0003664
744	2.75	0.47656	0.000246582	0.454546	6.39655e-05		744	4.02988	0.325206	0.000397932	0.310183	0.000373073
745	2.75	0.484714	0.000250801	0.45664	6.42603e-05		745	4.02988	0.33077	0.000404741	0.311612	0.000374804
746	2.75	0.509479	0.000263615	0.465617	6.55236e-05		746	4.02988	0.34767	0.000425419	0.317739	0.000382221
747	2.75	0.488338	0.000252676	0.46083	6.48498e-05		747	4.02988	0.333243	0.000407767	0.314471	0.000378265
748	2.75	0.466293	0.00024127	0.448261	6.30812e-05		748	4.02988	0.3182	0.000389359	0.305895	0.000367883
749	2.75	0.496493	0.000256895	0.461129	6.48919e-05		749	4.02988	0.338808	0.000414576	0.314676	0.000378512
750	2.75	0.47377	0.000561662	0.465667	0.00020836		750	4.02988	0.323302	0.000415145	0.317772	0.000392363
751	2.75	0.482135	0.000571578	0.446732	0.000199888		751	4.02988	0.32901	0.000422474	0.304851	0.000376085
752	2.75	0.494083	0.000585744	0.457383	0.000204653		752	4.02988	0.337164	0.000432944	0.312119	0.000385238
753	2.75	0.457042	0.000541831	0.44503	0.000199126		753	4.02988	0.311887	0.000400486	0.30369	0.000374623
754	2.75	0.428066	0.000507479	0.460637	0.000206109		754	4.02988	0.292114	0.000375096	0.31434	0.000388037
755	2.75	0.497369	0.000589639	0.472471	0.000211404		755	4.02988	0.339406	0.000435823	0.322416	0.000398219
756	2.75	0.502693	0.000595951	0.479563	0.000214578		756	4.02988	0.343039	0.000440488	0.327255	0.000404327
757	2.75	0.496524	0.000506844	0.474041			757	4.02988	0.338829	0.000432117	0.323487	0.000398216
758	2.75	0.484044	0.000494104	0.458016	0.000257367		758	4.02988	0.330313	0.000421256	0.312551	0.000395216
759	2.75	0.495633	0.000505934	0.465591	0.000261624		759	4.02988	0.338221	0.000431341	0.317721	0.000401929
760	2.75	0.506099	0.000516618	0.465615	0.000261637		760	4.02988	0.345363	0.00044045	0.317737	0.00040195
761	2.75	0.485533	0.000495625	0.441216	0.000247927		761	4.02988	0.331329	0.000422552	0.301087	0.000380351
762	2.75	0.475996	0.000485889	0.434826	0.000244336		762	4.02988	0.324821	0.000414251	0.296726	0.000374703
763	2.75	0.487024	0.000497146	0.440926	0.000247764		763	4.02988	0.332346	0.000423849	0.300889	0.000380094
764	2.75	0.475322	0.000247866	0.442684	0.000153008		764	4.02988	0.324361	0.000402335	0.302089	0.000382912
765	2.75	0.487984	0.000254469	0.435803	0.00015063		765	4.02988	0.333002	0.000413052	0.297393	0.000376866
766	2.75	0.503902	0.00026277	0.441537	0.000152612		766	4.02988	0.343864	0.000426526	0.301306	0.000381904
767	2.75	0.491088	0.000256088	0.443258	0.000153207		767	4.02988	0.33512	0.00041568	0.30248	0.000383416
768	2.75	0.470527	0.000245366	0.422901	0.000146171		768	4.02988	0.321089	0.000398276	0.288589	0.000365537
769	2.75	0.464567	0.000242258	0.431899	0.000149281		769	4.02988	0.317022	0.000393231	0.294729	0.000373437
770	2.75	0.484235	0.000252514	0.427489	0.000147756		770	4.02988	0.330443	0.000409879	0.291719	0.000369564
771	2.75	0.477564	0.00128771	0.413422	2.27318e-05		771	4.02988	0.325891	0.000465664	0.282121	0.000367668
772	2.75	0.450823	0.00121561	0.391142	2.15067e-05		772	4.02988	0.307643	0.000439589	0.266916	0.000347806
773	2.75	0.459543	0.00123912	0.397469	2.18546e-05		773	4.02988	0.313593	0.000448092	0.271234	0.000353445
774	2.75	0.479308	0.00129242	0.414523	2.27923e-05		774	4.02988	0.327081	0.000467365	0.282871	0.000368649
775	2.75	0.454311	0.00122501	0.393343	2.16277e-05		775	4.02988	0.310023	0.00044299	0.268418	0.000349768
776	2.75	0.438324	0.00118191	0.379315	2.08564e-05		776	4.02988	0.299113	0.000427402	0.258845	0.000337265
777	2.75	0.445591	0.0012015	0.38289	2.1053e-05		777	4.02988	0.304072	0.000434488	0.261285	0.000340451
778	2.75	0.413081	0.00122438	0.327939	0.000127039		778	4.02988	0.281888	0.00044353	0.223786	0.000351074
779	2.75	0.399437	0.00118393	0.307776	0.000119228		779	4.02988	0.272577	0.00042888	0.210027	0.000329153
780	2.75	0.382047	0.00113239	0.295493	0.00011447		780	4.02988	0.26071	0.000410208	0.201645	0.000315821
781	2.75	0.395424	0.00117204	0.280776	0.000108769		781	4.02988	0.269838	0.000424571	0.191602	0.000299868
782	2.75	0.395424	0.00117204	0.280776	0.000108769		782	4.02988	0.269838	0.000424571	0.191602	0.000299868
783	2.75	0.37509	0.00111177	0.209974	8.13408e-05		783	4.02988	0.255963	0.000402739	0.143287	0.000223449
784	2.75	0.385525	0.0011427	0.170806	6.6168e-05		784	4.02988	0.263083	0.000413942	0.116559	0.000181407
785	2.75	0.284306	0.000749475	0.128119	0.00167778		785	4.02988	0.194011	0.000400103	0.0874291	0.000189342
786	2.75	0.262024	0.000690736				786	4.02988	0.178806	0.000368746
787	2.75	0.253988	0.000669552				787	4.02988	0.173322	0.000357437
788	2.75	0.189939	0.000500708				788	4.02988	0.129615	0.000267301
789	2.75	0.196966	0.000519234				789	4.02988	0.13441	0.00027719
790	2.75	0.140346	0.000369974				790	4.02988	0.0957725	0.000197509
791	2.75	0.1028	0.000270996				791	4.02988	0.070151	0.00014467
